# Supplementary material for: O,O′-Di-p-tolyl­pyrophospho­ric bis­(dimethyl­amide)
Source: Acta Crystallogr Sect E Struct Rep Online. 2010 Jan 27;66(Pt 2):o450. doi: 10.1107/S1600536810002692 (PMC2979840; doi:10.1107/S1600536810002692)
Supplement: Supplementary file 2 [file e-66-0o450-Isup2.hkl]

# 
# h,k,l, Fc-squared, Fo-squared, sigma(Fo-squared) and status flag 
# 
data_I
_shelx_title ' a in C2/c' 
_shelx_refln_list_code          4 
_shelx_F_calc_maximum      251.29 
_exptl_crystal_F_000       872.00 
_reflns_d_resolution_high  0.7570 
 
loop_ 
 _symmetry_equiv_pos_as_xyz 
 'x, y, z' 
 '-x, y, -z+1/2' 
 'x+1/2, y+1/2, z' 
 '-x+1/2, y+1/2, -z+1/2' 
 '-x, -y, -z' 
 'x, -y, z-1/2' 
 '-x+1/2, -y+1/2, -z' 
 'x+1/2, -y+1/2, z-1/2' 
 
_cell_length_a    26.4838 
_cell_length_b     7.4195 
_cell_length_c    11.0963 
_cell_angle_alpha  90.000 
_cell_angle_beta  112.949 
_cell_angle_gamma  90.000 
 
_shelx_F_squared_multiplier     1.000 
 
loop_ 
 _refln_index_h 
 _refln_index_k 
 _refln_index_l 
 _refln_F_squared_calc 
 _refln_F_squared_meas 
 _refln_F_squared_sigma 
 _refln_observed_status 
   2   0   0     4127.88     4197.24     44.87 o 
   4   0   0     2171.79     1876.78     54.13 o 
   6   0   0    23543.71    24150.62    277.75 o 
   8   0   0    46367.02    46572.65    507.41 o 
  10   0   0    20717.85    21234.49    242.45 o 
  14   0   0     4615.10     4458.97     75.51 o 
  16   0   0    10286.29     9970.09    148.94 o 
  18   0   0     3450.50     3774.17     72.87 o 
  20   0   0      845.47      846.08     44.32 o 
  22   0   0       32.61       -8.39     61.56 o 
  24   0   0     1807.05     1781.05    136.02 o 
  26   0   0     1529.15     1491.42     82.86 o 
  28   0   0       40.03       -4.01     54.19 o 
   1   1   0    19049.27    19183.77    152.51 o 
   3   1   0     2322.92     2309.52     56.47 o 
   5   1   0        5.13      -20.11     10.05 o 
   7   1   0       44.34      154.87     13.85 o 
   9   1   0        8.94      255.54     19.90 o 
  11   1   0      172.25      307.57     15.36 o 
  13   1   0     2734.11     3031.50     41.62 o 
  15   1   0      105.86      218.13     18.95 o 
  19   1   0      845.59      851.11     30.10 o 
  21   1   0      849.58      903.27     34.69 o 
  23   1   0        5.82       98.33     24.72 o 
  25   1   0      121.15       97.25     46.06 o 
  27   1   0       55.30       14.01     35.42 o 
  29   1   0      110.27      170.36     68.94 o 
  31   1   0      165.13       85.56     67.74 o 
   0   2   0     2077.94     2065.18    315.60 o 
   2   2   0     8906.87     9039.18    108.04 o 
   4   2   0       95.73      165.55     10.38 o 
   6   2   0     2389.06     2594.29     38.11 o 
   8   2   0    10222.95    10757.72     97.75 o 
  10   2   0     1525.51     1545.72     32.45 o 
  12   2   0     2774.71     3206.25     51.11 o 
  14   2   0     3239.77     3332.00     53.29 o 
  16   2   0      338.49      524.54     29.32 o 
  18   2   0     2045.55     2209.46     53.32 o 
  20   2   0     1390.00     1440.55     37.05 o 
  22   2   0     1657.04     1537.20     39.00 o 
  24   2   0       39.41      111.15     33.17 o 
  26   2   0       21.01       11.27     45.50 o 
  28   2   0       13.74      -18.56     54.26 o 
  30   2   0      183.11      158.26     76.52 o 
   1   3   0     4537.02     4380.65     47.93 o 
   3   3   0     3953.71     3986.10     50.69 o 
   5   3   0        6.11      150.26     15.55 o 
   7   3   0     4298.49     4307.79     49.14 o 
   9   3   0     7377.07     7298.78     73.29 o 
  11   3   0     8906.06     8902.68    103.55 o 
  13   3   0        9.52       99.34     20.85 o 
  15   3   0     1627.10     1640.05     41.07 o 
  17   3   0     3004.35     3040.40     56.60 o 
  19   3   0     6030.89     5872.99     84.54 o 
  21   3   0     1551.51     1478.82     47.76 o 
  23   3   0      132.04      127.79     39.39 o 
  25   3   0     1203.17     1222.17     87.53 o 
  27   3   0      952.60      907.36     67.51 o 
  29   3   0      234.99      288.47     59.90 o 
   0   4   0     1292.43     1579.18     47.12 o 
   2   4   0     1481.53     1729.99     64.60 o 
   4   4   0      404.87      530.48     24.69 o 
   6   4   0     3290.40     3562.60     54.88 o 
   8   4   0      123.25      108.28     17.68 o 
  10   4   0      460.25      496.10     23.74 o 
  12   4   0      963.56      976.46     29.16 o 
  14   4   0      387.42      411.60     32.03 o 
  16   4   0      285.51      256.61     28.94 o 
  18   4   0     2770.73     2619.59     56.65 o 
  20   4   0       32.45       19.66     47.00 o 
  22   4   0       84.54       64.80     50.70 o 
  24   4   0      169.87      190.87     55.03 o 
  26   4   0      730.72      720.62     68.77 o 
  28   4   0      106.21      112.58     80.26 o 
   1   5   0      165.57      181.67     23.25 o 
   3   5   0      840.19      901.51     30.05 o 
   5   5   0      232.50      288.09     22.57 o 
   7   5   0      343.96      469.79     25.71 o 
   9   5   0      256.99      326.46     24.54 o 
  11   5   0       33.73       29.14     26.74 o 
  13   5   0        0.87      -13.17     20.06 o 
  15   5   0      824.45      803.35     51.96 o 
  17   5   0        7.70      -11.07     28.16 o 
  19   5   0      557.30      539.42     72.87 o 
  21   5   0      938.32      865.28     69.44 o 
  23   5   0       43.20      -64.64     51.15 o 
  25   5   0       17.07       81.87     74.93 o 
  27   5   0       18.60      -17.61     60.66 o 
   0   6   0     1382.12     1412.53     55.35 o 
   2   6   0      161.30      220.78     26.24 o 
   4   6   0        0.01       -8.29     22.14 o 
   6   6   0      201.35      179.90     25.66 o 
   8   6   0     1066.64      993.74     36.97 o 
  10   6   0     1109.37     1070.14     38.31 o 
  12   6   0      924.40      901.78     36.91 o 
  14   6   0       80.91      149.98     28.32 o 
  16   6   0        3.52       52.36     26.22 o 
  18   6   0     1657.08     1720.34     81.89 o 
  20   6   0      369.52      390.79     63.88 o 
  22   6   0        0.23      -21.50     55.83 o 
  24   6   0      291.02      249.06     91.83 o 
   1   7   0     1203.23     1064.91     42.11 o 
   3   7   0        2.59      -40.33     28.31 o 
   5   7   0      218.20      135.09     31.66 o 
   7   7   0     2338.57     2048.27     50.66 o 
   9   7   0     1249.98     1118.65     52.37 o 
  11   7   0      854.64      881.53     40.09 o 
  13   7   0      639.42      636.57     38.40 o 
  15   7   0       42.24       29.26     27.99 o 
  17   7   0     1220.22     1238.38     77.92 o 
  19   7   0      137.54      120.39     63.35 o 
  21   7   0      134.12       28.43     63.87 o 
   0   8   0      122.63       77.10     48.06 o 
   2   8   0        1.61      -57.15     31.82 o 
   4   8   0      115.75       81.17     34.11 o 
   6   8   0      260.12      248.10     37.61 o 
   8   8   0      477.42      478.04     46.24 o 
  10   8   0       76.04       63.76     34.51 o 
  12   8   0      249.93      185.14     36.52 o 
  14   8   0        0.24       -2.99     58.31 o 
  16   8   0       82.01      180.49     65.07 o 
  18   8   0        3.53       -7.02     72.38 o 
   1   9   0     1451.43     1409.30     53.17 o 
   3   9   0       14.62       20.89     37.56 o 
   5   9   0       39.51       -2.24     37.01 o 
   7   9   0      384.97      413.76     43.80 o 
   9   9   0      494.12      513.58     45.56 o 
  11   9   0       16.00       42.44     44.86 o 
 -29   1   1       15.84      -23.28     56.89 o 
 -27   1   1      454.53      595.56     52.57 o 
 -25   1   1     2067.30     2203.24     46.51 o 
 -23   1   1     3358.66     3359.94     53.59 o 
 -21   1   1       67.57       62.61     21.22 o 
 -19   1   1      551.73      581.98     26.05 o 
 -17   1   1    12734.36    12650.63    115.43 o 
 -15   1   1    13467.29    14033.56    123.60 o 
 -11   1   1      766.91      669.08     21.42 o 
  -9   1   1    25096.01    25261.75    308.47 o 
  -7   1   1    24234.99    24377.01    272.87 o 
  -5   1   1     4146.78     4080.30     46.49 o 
  -3   1   1    20444.56    20931.50    149.20 o 
  -1   1   1    14554.86    14263.51    115.00 o 
   1   1   1    25918.36    24930.23    283.55 o 
   3   1   1     8339.01     7840.17     77.62 o 
   5   1   1     2136.00     2240.48     34.14 o 
   7   1   1     5222.31     5233.91     65.94 o 
   9   1   1     5058.31     5161.61     62.89 o 
  11   1   1        8.46       96.48     14.09 o 
  13   1   1      120.96      146.86     17.67 o 
  15   1   1     2337.61     2436.27     38.91 o 
  17   1   1     3245.63     3252.87     47.53 o 
  19   1   1       28.91      146.35     70.91 o 
  21   1   1       71.30       73.79     25.55 o 
  23   1   1      647.01      663.37     62.22 o 
  25   1   1      317.69      374.19     49.71 o 
  27   1   1      245.26      343.30     50.15 o 
  29   1   1      226.22      316.07     78.97 o 
  31   1   1       22.86        1.19     70.94 o 
 -32   2   1        0.24       65.30     71.38 o 
 -30   2   1      144.23      131.07     52.16 o 
 -28   2   1      770.73      774.14     61.75 o 
 -26   2   1      862.37      862.73     67.21 o 
 -24   2   1     1003.83      977.83     34.79 o 
 -22   2   1       95.27      346.21     31.10 o 
 -20   2   1      486.21      483.30     26.32 o 
 -18   2   1     6727.88     6502.11     83.07 o 
 -16   2   1     3332.86     3335.30     52.11 o 
 -14   2   1      283.16      321.28     21.52 o 
 -12   2   1      936.91     1088.25     52.28 o 
 -10   2   1     3442.75     3245.79     38.56 o 
  -8   2   1     1750.54     1592.27     24.24 o 
  -6   2   1        7.63       63.16      8.56 o 
  -4   2   1       83.90      159.44     10.09 o 
  -2   2   1    33151.14    32619.52    254.07 o 
   0   2   1     2307.03     2380.52     28.96 o 
   2   2   1     8756.05     8310.66     73.11 o 
   4   2   1     4691.15     4801.40     56.03 o 
   6   2   1     3791.52     3391.29     38.63 o 
   8   2   1     1957.42     1971.22     29.21 o 
  10   2   1      320.09      496.18     27.63 o 
  12   2   1     1003.95     1016.83     35.87 o 
  14   2   1     1396.67     1416.19     38.89 o 
  16   2   1     7633.49     7771.68     97.92 o 
  18   2   1        5.68       40.00     27.11 o 
  20   2   1      455.45      488.26     38.50 o 
  22   2   1      575.21      524.94     41.79 o 
  24   2   1      735.42      759.06     45.37 o 
  26   2   1       73.13       56.91     35.43 o 
  28   2   1        5.47      -57.46     69.69 o 
  30   2   1      263.96      254.35     87.25 o 
 -31   3   1       19.24       47.67    140.19 o 
 -29   3   1       57.73        8.51    135.99 o 
 -27   3   1       28.50       41.36     50.57 o 
 -25   3   1        1.10       70.95     48.92 o 
 -23   3   1      139.54      189.13     30.60 o 
 -21   3   1     1067.00      899.44     37.89 o 
 -19   3   1      153.18      371.05     53.41 o 
 -17   3   1     1082.06     1157.66     35.19 o 
 -15   3   1      231.21      271.94     33.45 o 
 -13   3   1     1778.00     1704.22     36.58 o 
 -11   3   1      215.20      440.30     36.61 o 
  -9   3   1     1381.88     1752.64     41.45 o 
  -7   3   1     2210.61     2418.49     34.21 o 
  -5   3   1     5025.95     5082.22     53.79 o 
  -3   3   1       90.36      183.70     13.65 o 
  -1   3   1     1905.80     2371.90     33.09 o 
   1   3   1        5.61      -11.59     10.17 o 
   3   3   1     1133.46     1135.20     24.04 o 
   5   3   1     5148.53     5208.99     55.45 o 
   7   3   1      133.46      186.13     21.20 o 
   9   3   1       83.12      243.34     29.90 o 
  11   3   1      662.96      830.77     25.92 o 
  13   3   1       58.71       88.66     22.75 o 
  15   3   1      570.20      658.68     34.91 o 
  17   3   1     4164.08     4181.54     69.94 o 
  19   3   1        2.56       11.84     30.03 o 
  21   3   1       88.65      134.86     34.50 o 
  23   3   1      123.34      111.68     35.59 o 
  25   3   1       52.46       99.07     37.87 o 
  27   3   1       75.69       84.28     54.66 o 
  29   3   1      298.37      380.05     90.39 o 
 -30   4   1      427.23      372.63     83.74 o 
 -28   4   1      816.39      756.11     70.47 o 
 -26   4   1     1465.66     1550.70     77.50 o 
 -24   4   1      716.28      780.71     64.94 o 
 -22   4   1       18.96       39.14     48.45 o 
 -20   4   1     2451.81     2572.71     53.59 o 
 -18   4   1      259.31      308.47     29.33 o 
 -16   4   1     1797.07     1857.71     44.23 o 
 -14   4   1        0.32      111.95     18.65 o 
 -12   4   1      389.79      452.14     22.87 o 
 -10   4   1     3949.22     3968.63     51.79 o 
  -8   4   1     1745.45     1622.32     34.13 o 
  -6   4   1     7782.79     7762.83     80.19 o 
  -4   4   1       43.73      182.30     20.15 o 
   0   4   1     1686.81     1590.80     33.64 o 
   2   4   1     1155.76     1158.84     31.38 o 
   4   4   1     2624.54     2812.02     44.27 o 
   6   4   1      718.36      689.11     27.18 o 
   8   4   1      890.21      903.11     27.62 o 
  10   4   1     1805.20     1991.04     36.68 o 
  12   4   1      153.23      194.30     20.16 o 
  14   4   1       63.00       85.73     26.31 o 
  16   4   1       87.61       74.53     42.87 o 
  18   4   1       21.82      111.98     47.70 o 
  20   4   1       31.94      133.47     51.20 o 
  22   4   1        2.59       54.11     43.47 o 
  24   4   1      495.13      544.19     64.15 o 
  26   4   1      182.77      169.61     58.81 o 
  28   4   1      140.01      110.09     61.14 o 
 -27   5   1     1052.39      886.48     93.49 o 
 -25   5   1      722.58      742.26     69.64 o 
 -23   5   1       61.71       -5.56     50.62 o 
 -21   5   1     2696.89     2586.46     88.69 o 
 -19   5   1      135.83      100.76     48.97 o 
 -17   5   1      292.59      340.73     30.15 o 
 -15   5   1      243.67      278.63     25.74 o 
 -13   5   1     1253.04     1319.86     35.94 o 
 -11   5   1      959.15      937.17     31.77 o 
  -9   5   1      218.86      153.11     21.36 o 
  -7   5   1      448.84      459.96     25.59 o 
  -5   5   1     1685.77     1696.62     37.04 o 
  -3   5   1     1096.61     1164.01     32.81 o 
  -1   5   1      161.99      125.11     19.76 o 
   1   5   1      935.33      818.75     29.83 o 
   3   5   1      167.96      190.00     21.09 o 
   5   5   1     3139.32     3164.32     48.88 o 
   7   5   1      527.25      482.08     26.35 o 
   9   5   1     2713.36     2553.22     45.32 o 
  11   5   1       25.36       22.50     20.12 o 
  13   5   1      134.94      148.88     24.33 o 
  15   5   1      315.83      377.30     28.75 o 
  17   5   1      214.83      229.07     36.93 o 
  19   5   1       67.68       43.07     35.10 o 
  21   5   1        7.32      -38.73     52.75 o 
  23   5   1      752.41      665.97     70.19 o 
  25   5   1     1643.98     1671.14     86.51 o 
 -26   6   1      561.24      623.10     75.06 o 
 -24   6   1      309.16      237.41     66.02 o 
 -22   6   1       31.04     -104.00     52.00 o 
 -20   6   1      257.18      291.58     74.33 o 
 -18   6   1       99.14      195.52     37.74 o 
 -16   6   1       56.22      143.02     25.98 o 
 -14   6   1      985.39      890.04     37.06 o 
 -12   6   1      205.07      239.01     29.04 o 
 -10   6   1     1010.94      939.11     36.70 o 
  -8   6   1      493.61      495.84     31.12 o 
  -6   6   1     2896.16     2713.65     50.47 o 
  -4   6   1      148.87      168.99     25.47 o 
  -2   6   1     2601.26     2415.45     47.88 o 
   0   6   1     1577.61     1430.28     39.20 o 
   2   6   1      783.70      740.03     33.51 o 
   4   6   1      908.71      966.91     39.15 o 
   6   6   1     2425.09     2205.30     47.27 o 
   8   6   1     1614.74     1500.33     41.74 o 
  10   6   1      751.37      731.14     35.02 o 
  12   6   1       59.35       19.37     25.60 o 
  14   6   1      936.64      867.61     50.96 o 
  16   6   1       65.84       49.60     35.28 o 
  18   6   1      321.99      312.42     40.16 o 
  20   6   1      250.97      231.38     62.44 o 
  22   6   1       26.80       79.32     61.85 o 
  24   6   1     1217.22     1194.07     86.74 o 
 -23   7   1        3.95       -4.73     62.89 o 
 -21   7   1        1.47       -7.64     60.13 o 
 -19   7   1      574.92      675.43     71.99 o 
 -17   7   1     2197.37     2090.39     64.71 o 
 -15   7   1      110.70      204.17     40.72 o 
 -13   7   1       19.49      -19.75     27.48 o 
 -11   7   1      114.03      106.09     30.63 o 
  -9   7   1      397.42      478.56     37.00 o 
  -7   7   1       21.72       -3.30     29.32 o 
  -5   7   1       24.69       -1.31     28.80 o 
  -3   7   1        5.87      -31.56     27.57 o 
  -1   7   1       66.64       70.58     29.88 o 
   1   7   1      190.53      247.41     32.86 o 
   3   7   1     3500.44     3400.86     61.46 o 
   5   7   1      211.94      196.40     32.45 o 
   7   7   1       11.11      -24.94     28.58 o 
   9   7   1      449.01      533.42     38.19 o 
  11   7   1      219.83      215.19     39.83 o 
  13   7   1     1318.10     1184.50     42.87 o 
  15   7   1     1437.55     1349.79     56.61 o 
  17   7   1      421.54      451.57     68.72 o 
  19   7   1      157.34      139.51     89.10 o 
  21   7   1        4.58      -63.76     81.57 o 
 -18   8   1      469.72      594.97     76.59 o 
 -16   8   1     2098.52     2041.17     68.46 o 
 -14   8   1      223.88      202.25     43.53 o 
 -12   8   1       68.89       42.74     32.31 o 
 -10   8   1      816.80      856.24     44.56 o 
  -8   8   1      548.04      601.79     42.69 o 
  -6   8   1       73.21       64.31     33.65 o 
  -4   8   1      774.34      855.57     45.82 o 
  -2   8   1      449.89      497.51     41.15 o 
   0   8   1      174.79      223.38     36.61 o 
   2   8   1      338.47      348.78     39.00 o 
   4   8   1      124.30      157.85     35.97 o 
   6   8   1     1301.80     1223.29     47.35 o 
   8   8   1      970.81      972.06     43.98 o 
  10   8   1      458.55      532.91     41.36 o 
  12   8   1        4.48      -49.60     40.48 o 
  14   8   1      188.23      204.18     48.82 o 
  16   8   1     3626.34     3518.82    114.28 o 
 -13   9   1       60.27       10.54     57.39 o 
 -11   9   1      713.44      843.67     59.90 o 
  -9   9   1      529.76      530.65     45.78 o 
  -7   9   1      785.55      881.01     50.63 o 
  -5   9   1      249.85      247.93     41.62 o 
  -3   9   1      384.14      437.84     44.17 o 
  -1   9   1      777.67      874.79     49.87 o 
   1   9   1        6.98      -36.24     36.46 o 
   3   9   1      537.09      560.02     46.56 o 
   5   9   1      631.90      697.69     47.47 o 
   7   9   1      846.94      893.92     49.94 o 
   9   9   1      557.17      631.24     52.77 o 
  11   9   1        0.02       33.43     48.27 o 
 -30   0   2        7.59      -52.25     60.40 o 
 -28   0   2      367.59      406.02     70.88 o 
 -26   0   2     3979.49     3781.94    116.45 o 
 -24   0   2      728.61      880.08     47.44 o 
 -22   0   2      123.65      134.14     30.73 o 
 -20   0   2     1331.93     1326.70     45.58 o 
 -18   0   2     4947.50     5069.07     83.27 o 
 -16   0   2     2324.13     2219.39     50.55 o 
 -14   0   2    19103.23    20775.87    321.62 o 
 -12   0   2      199.61      199.14     18.00 o 
 -10   0   2     3034.17     3074.19     71.00 o 
  -8   0   2    11510.43    11314.19    178.01 o 
  -6   0   2     6606.65     6236.58    102.05 o 
  -2   0   2    25954.08    25890.90    393.22 o 
   2   0   2     3754.20     3163.30     67.49 o 
   4   0   2     4213.74     3765.02     81.54 o 
   6   0   2       36.69        3.83     22.33 o 
   8   0   2       15.43       25.65     27.29 o 
  10   0   2       13.99       39.97     18.78 o 
  12   0   2      463.36      539.09     32.82 o 
  14   0   2     4782.26     4399.86    116.67 o 
  16   0   2     1566.93     1645.42     48.95 o 
  18   0   2     5352.13     5221.31    137.62 o 
  20   0   2      665.31      674.81     86.00 o 
  22   0   2      305.69      327.86     67.99 o 
  24   0   2      567.87      715.00     83.24 o 
  26   0   2      703.04      736.33     86.56 o 
  28   0   2      536.88      776.98     92.08 o 
  30   0   2      579.88      660.37     93.65 o 
 -31   1   2       58.10      -49.18     70.57 o 
 -29   1   2       95.85       47.00     32.87 o 
 -27   1   2      463.83      496.34     39.94 o 
 -25   1   2      309.31      336.29     27.76 o 
 -23   1   2     2630.41     2491.80     45.12 o 
 -21   1   2      277.76      370.01     24.02 o 
 -19   1   2     1158.64     1262.00     33.05 o 
 -17   1   2      117.82      210.32     17.39 o 
 -15   1   2      311.99      449.11     30.62 o 
 -11   1   2     1609.73     1684.15     38.55 o 
  -9   1   2       20.86       59.07     33.21 o 
  -7   1   2     1631.22     1626.78     32.42 o 
  -5   1   2     1222.96     1301.73     24.39 o 
  -3   1   2       13.24       18.92      7.04 o 
  -1   1   2    63147.17    61960.99    474.54 o 
   1   1   2     5934.28     5774.69     61.39 o 
   3   1   2     2017.34     1819.64     34.27 o 
   5   1   2     4484.57     4119.22     90.95 o 
   7   1   2       33.56       -4.74     12.92 o 
   9   1   2      228.86      280.24     20.82 o 
  11   1   2     5535.58     5738.42     74.89 o 
  13   1   2     1362.90     1247.38     36.99 o 
  15   1   2     1416.18     1334.20     40.06 o 
  19   1   2     1428.67     1378.11     45.64 o 
  21   1   2      233.60      203.94     33.93 o 
  23   1   2      314.40      393.03     52.06 o 
  25   1   2      211.22      214.29     50.99 o 
  27   1   2      102.55      205.07     58.62 o 
  29   1   2       32.45       85.84     53.66 o 
 -32   2   2      330.73      175.63     86.37 o 
 -30   2   2      148.71       57.38     57.08 o 
 -28   2   2       17.19      -15.09     68.90 o 
 -26   2   2      217.16      289.19     36.74 o 
 -24   2   2     1482.89     1455.77     49.64 o 
 -22   2   2     1756.39     1700.53     38.54 o 
 -20   2   2       73.63       64.08     17.01 o 
 -18   2   2     2211.90     2479.75     70.82 o 
 -16   2   2     1501.58     1593.96     61.09 o 
 -14   2   2     1387.21     1497.33     49.33 o 
 -12   2   2     2284.84     2333.53     53.25 o 
 -10   2   2     3079.43     3151.23     47.38 o 
  -8   2   2      429.40      468.68     32.75 o 
  -6   2   2      975.66     1033.83     25.19 o 
  -4   2   2    10276.75    10386.46     89.34 o 
  -2   2   2    19624.61    20150.20    161.90 o 
   0   2   2      288.12      346.29     14.70 o 
   2   2   2     7340.18     7484.74     79.70 o 
   4   2   2        0.87      -21.09     12.85 o 
   6   2   2      533.89      527.63     24.47 o 
   8   2   2       27.50       40.45     17.95 o 
  10   2   2      484.20      578.26     34.18 o 
  12   2   2       22.31       38.67     24.76 o 
  14   2   2      111.20      170.38     27.29 o 
  16   2   2      662.24      853.23     80.16 o 
  18   2   2        1.57       -4.14     29.94 o 
  20   2   2     1167.63     1185.18     47.92 o 
  22   2   2      117.99      174.43     37.87 o 
  24   2   2      248.42      268.36    102.46 o 
  26   2   2      266.59      417.39     56.69 o 
  28   2   2       22.16      151.36     81.98 o 
 -31   3   2       74.12       18.58     53.56 o 
 -29   3   2      311.37      308.91     55.83 o 
 -27   3   2     2089.00     2035.04    101.80 o 
 -25   3   2     1594.53     1595.08     53.20 o 
 -23   3   2      969.77      925.28     60.72 o 
 -21   3   2       25.10       -5.21     37.17 o 
 -19   3   2     4318.59     4118.49     89.47 o 
 -17   3   2     5646.52     5601.76    101.74 o 
 -15   3   2        0.88      -12.32     25.80 o 
 -13   3   2      612.66      747.12     33.85 o 
 -11   3   2     4160.27     4008.04     48.97 o 
  -9   3   2     5717.04     5892.76     61.61 o 
  -7   3   2     2330.23     2404.89     34.62 o 
  -5   3   2     4418.88     5154.63     54.95 o 
  -3   3   2      757.22     1033.91     23.41 o 
  -1   3   2      123.94      141.51     13.61 o 
   1   3   2     2429.66     2628.39     36.03 o 
   3   3   2      656.17      784.73     22.68 o 
   5   3   2      110.12      265.32     17.31 o 
   7   3   2     5646.35     5577.57     75.09 o 
   9   3   2      843.56      892.48     34.85 o 
  11   3   2     1110.05     1203.06     38.53 o 
  13   3   2     1532.74     1669.96     55.88 o 
  15   3   2     1115.06     1185.39     44.02 o 
  17   3   2     2807.35     2812.43     61.71 o 
  19   3   2      312.28      379.92     45.89 o 
  21   3   2     1164.96     1154.94     52.64 o 
  23   3   2      958.82      956.61     50.41 o 
  25   3   2      487.01      507.53     58.20 o 
  27   3   2        5.98      -34.75     79.41 o 
 -30   4   2      448.22      365.69     65.65 o 
 -28   4   2      793.87      860.81     69.35 o 
 -26   4   2      218.07      298.28     56.78 o 
 -24   4   2       85.44       74.13     48.91 o 
 -22   4   2       42.23       41.74     45.09 o 
 -20   4   2     2789.70     2551.20     79.96 o 
 -18   4   2      759.74      777.78     53.80 o 
 -16   4   2      149.56      354.63     26.61 o 
 -14   4   2     1482.64     1396.56     31.79 o 
 -12   4   2     1234.05     1261.11     30.09 o 
 -10   4   2     1183.93     1186.81     33.87 o 
  -8   4   2       37.72       78.91     17.26 o 
  -6   4   2      254.31      421.17     23.64 o 
  -4   4   2     5595.36     6275.57    237.78 o 
  -2   4   2      683.16      654.43     28.53 o 
   0   4   2     2893.81     2681.14     94.23 o 
   2   4   2      101.60       92.36     19.22 o 
   4   4   2      728.51      657.41     26.65 o 
   6   4   2     1393.55     1372.32     31.70 o 
   8   4   2     2026.85     1915.75     35.84 o 
  10   4   2     2317.56     2121.67     38.13 o 
  12   4   2     1234.11     1185.26     57.45 o 
  14   4   2     2827.38     2668.07    121.12 o 
  16   4   2     1076.50     1085.12     81.26 o 
  18   4   2     1205.76     1101.73     50.55 o 
  20   4   2     2069.00     2018.74     60.31 o 
  22   4   2     1220.40     1238.92     53.57 o 
  24   4   2      363.06      399.33     46.64 o 
  26   4   2        6.76       28.38    115.73 o 
 -29   5   2      335.17      426.80     69.44 o 
 -27   5   2        0.35       61.67     57.36 o 
 -25   5   2      135.32      121.26     55.95 o 
 -23   5   2      174.30      110.01     53.99 o 
 -21   5   2        3.14      126.53     51.54 o 
 -19   5   2       79.14      108.08     48.89 o 
 -17   5   2     1181.38     1093.92     49.97 o 
 -15   5   2      233.75      324.61     25.87 o 
 -13   5   2      159.59      214.21     23.21 o 
 -11   5   2        6.48        0.34     18.63 o 
  -9   5   2       69.48      117.20     20.39 o 
  -7   5   2        8.36       24.58     18.06 o 
  -5   5   2       77.69      125.46     20.18 o 
  -3   5   2      186.00      345.39     24.77 o 
  -1   5   2      359.10      467.45     25.75 o 
   1   5   2      234.91      320.20     24.02 o 
   3   5   2     1633.02     1568.71     38.56 o 
   5   5   2      495.81      567.79     28.08 o 
   7   5   2       27.95       83.81     21.46 o 
   9   5   2      788.16      760.07     31.49 o 
  11   5   2      232.23      292.51     25.50 o 
  13   5   2      361.96      426.35     65.29 o 
  15   5   2      306.34      334.30     42.73 o 
  17   5   2      608.77      595.03     46.63 o 
  19   5   2       16.18      -23.93     59.44 o 
  21   5   2      335.48      369.73     45.34 o 
  23   5   2       26.67      134.32     62.32 o 
  25   5   2        6.19       20.56     64.92 o 
 -26   6   2      572.96      556.37    106.54 o 
 -24   6   2      106.45       36.34     57.51 o 
 -22   6   2      273.48      297.84     62.10 o 
 -20   6   2        3.36       32.80     53.44 o 
 -18   6   2     1685.19     1732.92     59.24 o 
 -16   6   2      268.78      257.35     40.03 o 
 -14   6   2      300.90      275.22     28.16 o 
 -12   6   2      659.88      735.39     34.86 o 
 -10   6   2      326.71      376.02     30.13 o 
  -8   6   2     3084.17     2981.23     53.96 o 
  -6   6   2       36.53       20.13     22.65 o 
  -4   6   2      119.91      121.93     25.57 o 
  -2   6   2      871.11      839.22     34.82 o 
   0   6   2     2614.34     2555.87     49.54 o 
   2   6   2        2.34       20.76     23.37 o 
   4   6   2      283.88      266.72     28.41 o 
   6   6   2     1871.98     1805.13     44.38 o 
   8   6   2     1941.94     1963.90     45.75 o 
  10   6   2      283.46      323.67     30.94 o 
  12   6   2      200.28      193.12     39.30 o 
  14   6   2      788.41      842.02     49.82 o 
  16   6   2      453.16      534.31     46.97 o 
  18   6   2       73.08       28.94     39.94 o 
  20   6   2       97.55        5.12    131.19 o 
  22   6   2      897.76      951.13     81.37 o 
 -23   7   2        8.30       -4.00     60.44 o 
 -21   7   2       91.90       61.21     61.13 o 
 -19   7   2     1132.83     1041.10     55.74 o 
 -17   7   2      175.51      346.47     46.60 o 
 -15   7   2       36.65      -10.99     38.62 o 
 -13   7   2      243.29      244.09     31.50 o 
 -11   7   2      561.61      655.03     41.11 o 
  -9   7   2     3094.09     2872.42     57.95 o 
  -7   7   2      610.09      628.72     46.58 o 
  -5   7   2        7.58       17.49     28.84 o 
  -3   7   2      441.69      440.97     35.86 o 
  -1   7   2     1664.61     1507.66     46.35 o 
   1   7   2     1322.47     1337.53     45.40 o 
   3   7   2      267.72      360.40     35.23 o 
   5   7   2      700.04      725.17     44.55 o 
   7   7   2     2311.32     2220.24     52.44 o 
   9   7   2     1539.74     1507.47     46.09 o 
  11   7   2      204.83      202.66     42.96 o 
  13   7   2      312.33      315.95     46.14 o 
  15   7   2      471.85      486.02     50.13 o 
  17   7   2      548.58      495.82     51.66 o 
  19   7   2      227.29      274.05     70.84 o 
 -18   8   2      152.79      199.01     47.23 o 
 -16   8   2        0.01       -9.71     42.94 o 
 -14   8   2       66.73       68.27     43.36 o 
 -12   8   2      483.38      532.86     51.88 o 
 -10   8   2      205.97      173.28     35.68 o 
  -8   8   2      658.00      713.11     44.39 o 
  -6   8   2       19.36      -16.94     33.13 o 
  -4   8   2      190.54      132.54     35.57 o 
  -2   8   2       52.73       65.40     34.63 o 
   0   8   2        1.08      -33.69     32.74 o 
   2   8   2       46.55       63.21     34.56 o 
   4   8   2      725.02      716.00     43.89 o 
   6   8   2       29.05       -1.63     32.98 o 
   8   8   2      106.31       89.99     42.81 o 
  10   8   2      197.37      147.19     46.46 o 
  12   8   2        7.09       -8.96     43.34 o 
  14   8   2       82.20       83.39     47.79 o 
  16   8   2        2.79       92.52    112.12 o 
 -13   9   2       68.16       47.14     47.79 o 
 -11   9   2      325.22      429.54     54.92 o 
  -9   9   2       32.89      119.88     47.94 o 
  -7   9   2      154.56      157.57     41.85 o 
  -5   9   2        0.46      -40.04     36.25 o 
  -3   9   2      292.03      314.59     42.47 o 
  -1   9   2      835.78      886.75     50.87 o 
   1   9   2      590.00      644.64     47.61 o 
   3   9   2        0.08      -20.44     36.89 o 
   5   9   2        4.35      -38.61     40.03 o 
   7   9   2      379.69      374.99     43.10 o 
   9   9   2       61.05       25.24     50.12 o 
 -33   1   3      160.52       -9.72     75.33 o 
 -31   1   3      194.85      139.53     49.40 o 
 -29   1   3      228.34      199.11     48.19 o 
 -27   1   3      573.75      666.64     41.82 o 
 -25   1   3      308.82      329.34     34.50 o 
 -23   1   3       94.92      246.58     30.49 o 
 -21   1   3     1322.84     1352.67     41.47 o 
 -19   1   3     2599.54     2553.59     49.09 o 
 -17   1   3      166.83      211.82     25.25 o 
 -15   1   3      297.55      472.59     30.59 o 
 -13   1   3     3887.66     3823.51     64.29 o 
 -11   1   3      783.30      660.28     26.64 o 
  -9   1   3      294.99      379.18     20.55 o 
  -7   1   3     6802.07     7417.16    130.06 o 
  -5   1   3      159.42      280.53     19.60 o 
  -3   1   3    17645.31    16828.16    158.99 o 
  -1   1   3     4297.65     4782.11     46.93 o 
   1   1   3      391.79      355.75     22.89 o 
   3   1   3     1330.12     1523.50     37.18 o 
   5   1   3     1753.07     1686.89     91.00 o 
   7   1   3       18.74        0.71     16.24 o 
   9   1   3      132.67      144.64     24.19 o 
  11   1   3      133.93      208.08     23.93 o 
  13   1   3       82.20      182.43     24.62 o 
  15   1   3     3192.78     2989.83     56.48 o 
  17   1   3     1066.45      945.06     79.66 o 
  19   1   3      306.61      359.98     39.98 o 
  21   1   3       74.79      152.64     51.06 o 
  23   1   3     1141.85     1219.55     65.97 o 
  25   1   3      961.47     1030.52     66.12 o 
  27   1   3      402.99      452.07    107.92 o 
 -32   2   3        2.57      -44.72     74.52 o 
 -30   2   3      175.95       84.92     36.35 o 
 -28   2   3      750.42      798.79     45.50 o 
 -26   2   3      301.20      368.24     37.71 o 
 -24   2   3      420.52      459.56     37.14 o 
 -22   2   3     1517.98     1419.38     49.20 o 
 -20   2   3     3356.78     3298.39     90.32 o 
 -18   2   3     2178.45     2048.53     56.72 o 
 -16   2   3     2137.96     2362.35     57.26 o 
 -14   2   3     3537.36     3672.77     70.32 o 
 -12   2   3     2502.77     2417.53     53.88 o 
 -10   2   3     2286.94     1966.73     37.93 o 
  -8   2   3      440.87      482.11     22.49 o 
  -6   2   3     3073.18     3153.58     49.57 o 
  -4   2   3    14974.95    15362.63    127.84 o 
  -2   2   3     5990.48     5463.61     54.44 o 
   0   2   3      125.95      136.23     25.43 o 
   2   2   3        0.68       24.93     14.54 o 
   4   2   3     1948.32     1881.57     37.65 o 
   6   2   3     6151.88     6352.89     78.81 o 
   8   2   3      824.40      647.32     33.77 o 
  10   2   3      129.22      185.30     29.48 o 
  12   2   3     3102.49     2980.24     55.89 o 
  14   2   3     2377.72     2345.65     52.81 o 
  16   2   3     7435.65     6974.19    190.06 o 
  18   2   3      222.95      318.58     37.50 o 
  20   2   3      469.48      632.95     43.70 o 
  22   2   3     1036.60     1118.27     65.05 o 
  24   2   3      805.95      877.37     65.44 o 
  26   2   3      258.22      340.71     61.41 o 
  28   2   3      759.95      901.70     74.91 o 
 -31   3   3      145.39       88.86     52.23 o 
 -29   3   3      127.26       99.83     63.67 o 
 -27   3   3        1.38       48.89     54.44 o 
 -25   3   3        0.47       81.00     33.23 o 
 -23   3   3        2.17       16.69     38.39 o 
 -21   3   3       30.68       23.71     50.49 o 
 -17   3   3       44.30      262.86     33.93 o 
 -15   3   3     2078.97     2008.01     92.14 o 
 -13   3   3       78.43       79.64     20.90 o 
 -11   3   3      188.44      265.88     26.29 o 
  -9   3   3      800.77      898.54     34.72 o 
  -7   3   3       33.13      204.40     15.75 o 
  -5   3   3      284.95      470.55     19.97 o 
  -3   3   3    10501.20    10972.75     99.31 o 
  -1   3   3      186.19      159.49     15.49 o 
   1   3   3     5039.98     4591.24     52.62 o 
   3   3   3     2015.74     2015.75     33.96 o 
   5   3   3     1634.74     1594.16     42.90 o 
   7   3   3      798.93      917.22     36.19 o 
   9   3   3      366.37      389.84     29.83 o 
  11   3   3       42.87       26.82     38.26 o 
  13   3   3     2053.97     1914.28     54.77 o 
  15   3   3     1635.56     1752.01     52.73 o 
  17   3   3       19.12      -37.10     35.75 o 
  19   3   3       88.78       87.93     37.65 o 
  21   3   3      633.05      753.58     49.40 o 
  23   3   3       91.12      121.91     54.01 o 
  25   3   3      150.56      162.45     55.88 o 
  27   3   3      297.85      331.06     96.97 o 
 -30   4   3      238.42      128.00     98.73 o 
 -28   4   3      580.76      595.16     63.43 o 
 -26   4   3      565.58      549.18     59.41 o 
 -24   4   3      352.46      386.45     54.18 o 
 -22   4   3      580.93      802.95     58.37 o 
 -20   4   3       39.27       56.43     40.04 o 
 -18   4   3      316.90      526.84     48.34 o 
 -16   4   3      429.80      516.84     35.29 o 
 -14   4   3      385.00      404.36     31.45 o 
 -12   4   3      952.42      976.86     27.51 o 
 -10   4   3     1297.44     1233.12     29.84 o 
  -8   4   3      787.68      737.29     27.00 o 
  -6   4   3      179.35      225.60     23.65 o 
  -4   4   3        2.04       46.34     18.63 o 
  -2   4   3     5670.31     5495.77     64.37 o 
   0   4   3       18.29      101.95     22.72 o 
   2   4   3     1397.40     1381.84     39.79 o 
   4   4   3     5263.87     5211.48     61.68 o 
   6   4   3     1078.80     1057.62     35.78 o 
   8   4   3     2297.03     2297.26     65.82 o 
  10   4   3      405.41      443.92     65.30 o 
  12   4   3      476.79      495.50     39.44 o 
  14   4   3      148.90      184.71     36.94 o 
  16   4   3      106.98      109.48     38.83 o 
  18   4   3       70.43       35.92     38.31 o 
  20   4   3       18.19       44.41     40.65 o 
  22   4   3      595.69      630.60     51.40 o 
  24   4   3      994.26     1036.47     71.43 o 
 -29   5   3      817.85      722.01     73.61 o 
 -27   5   3     1048.92     1107.78     74.80 o 
 -25   5   3      294.25      214.50     56.11 o 
 -23   5   3       31.61      -43.50     47.68 o 
 -21   5   3     3257.20     3166.25     93.48 o 
 -19   5   3      247.14      371.64     53.50 o 
 -17   5   3      632.52      791.04     45.78 o 
 -15   5   3       25.21       26.78     18.67 o 
 -13   5   3     1227.02     1141.27     35.66 o 
 -11   5   3     4524.39     4567.40     61.35 o 
  -9   5   3     2319.45     2249.32     43.14 o 
  -7   5   3     2112.13     1945.03     40.20 o 
  -5   5   3       33.20       60.75     19.57 o 
  -3   5   3     6970.76     6752.52     77.79 o 
  -1   5   3     7853.45     7887.25     86.02 o 
   1   5   3       28.87       42.21     19.93 o 
   3   5   3     3231.05     3107.14     50.03 o 
   5   5   3     8527.98     8073.18     88.53 o 
   7   5   3     5335.51     5225.42     74.96 o 
   9   5   3      672.21      678.10     30.56 o 
  11   5   3     2654.14     2614.24     62.72 o 
  13   5   3     1547.97     1486.67     53.95 o 
  15   5   3     1372.13     1452.60     55.40 o 
  17   5   3       29.27      -15.17     38.60 o 
  19   5   3      719.26      769.49     51.23 o 
  21   5   3      512.27      492.89     50.38 o 
  23   5   3     2176.09     2292.04    136.99 o 
 -26   6   3      361.83      312.29     89.20 o 
 -24   6   3      524.12      543.97     67.95 o 
 -22   6   3      802.11      927.52     73.61 o 
 -20   6   3       90.49      113.07     54.72 o 
 -18   6   3      125.49      127.62     39.44 o 
 -16   6   3     1198.52     1207.25     53.43 o 
 -14   6   3       56.83        6.50     34.40 o 
 -12   6   3       86.00       86.28     24.89 o 
 -10   6   3      389.85      393.54     34.87 o 
  -8   6   3     2274.88     2231.82     47.85 o 
  -6   6   3     1641.37     1540.14     42.38 o 
  -4   6   3      192.17      276.89     34.10 o 
  -2   6   3      871.96      827.71     36.90 o 
   0   6   3     2172.15     2093.44     46.85 o 
   2   6   3      285.89      280.15     29.57 o 
   4   6   3       51.06       49.46     25.70 o 
   6   6   3      200.11      209.23     28.33 o 
   8   6   3     1124.52     1025.36     39.07 o 
  10   6   3        9.45      -69.73     34.86 o 
  12   6   3        2.07       -9.78     37.25 o 
  14   6   3      638.13      702.39     57.21 o 
  16   6   3      207.59      196.53     60.34 o 
  18   6   3        5.14       34.86     41.49 o 
  20   6   3      187.60      182.36     47.72 o 
 -23   7   3      410.98      291.49     69.74 o 
 -21   7   3        0.06     -101.68     57.85 o 
 -19   7   3      264.39      333.38     46.32 o 
 -17   7   3      692.27      700.34     53.81 o 
 -15   7   3       10.54       -5.65     37.27 o 
 -13   7   3        0.51      -43.92     37.46 o 
 -11   7   3        5.13      -13.50     24.95 o 
  -9   7   3      366.60      437.89     55.28 o 
  -7   7   3       39.40      -13.91     29.24 o 
  -5   7   3      128.85      104.79     34.54 o 
  -3   7   3      225.01      275.61     34.17 o 
  -1   7   3        5.44       30.90     30.58 o 
   1   7   3      474.84      567.84     38.70 o 
   3   7   3      129.21      150.18     32.89 o 
   5   7   3      537.53      536.63     44.64 o 
   7   7   3      133.55      125.51     31.33 o 
   9   7   3      230.17      244.64     45.35 o 
  11   7   3       71.30       67.15     41.32 o 
  13   7   3      253.62      213.36     46.08 o 
  15   7   3     1087.22     1025.53     56.82 o 
  17   7   3      120.48      108.62     47.15 o 
 -20   8   3     1509.46     1413.04     65.79 o 
 -18   8   3      728.27      712.96     59.04 o 
 -16   8   3       93.31        1.91     43.76 o 
 -14   8   3      217.15      254.52     47.98 o 
 -12   8   3     1096.80     1083.57     57.71 o 
 -10   8   3      982.59      959.95     59.99 o 
  -8   8   3       33.80      -21.26     32.30 o 
  -6   8   3       74.95       31.63     34.43 o 
  -4   8   3      597.88      638.32     46.20 o 
  -2   8   3     1350.45     1364.43     49.44 o 
   0   8   3      228.14      207.17     65.96 o 
   2   8   3     1656.47     1482.60     50.06 o 
   4   8   3      617.94      676.63     42.78 o 
   6   8   3      783.85      818.60     43.23 o 
   8   8   3      750.95      767.41     57.06 o 
  10   8   3        5.15        5.50     44.28 o 
  12   8   3       85.16       16.76     47.32 o 
  14   8   3     1979.23     1857.86     78.64 o 
 -13   9   3      314.36      374.54     53.58 o 
 -11   9   3      894.64      930.72     62.98 o 
  -9   9   3       72.56       62.59     60.30 o 
  -7   9   3       53.76        1.42     37.04 o 
  -5   9   3       58.93       39.58     44.68 o 
  -3   9   3      159.11      101.29     39.91 o 
  -1   9   3       43.03      -11.30     37.39 o 
   1   9   3       44.40       39.05     39.72 o 
   3   9   3      502.86      551.11     45.56 o 
   5   9   3       83.65        1.77     46.84 o 
   7   9   3       98.80       69.38     50.06 o 
 -34   0   4       34.20     -102.30     70.38 o 
 -32   0   4      136.38       17.88     67.68 o 
 -30   0   4      549.10      646.01     84.55 o 
 -28   0   4     1082.22     1102.46     87.25 o 
 -26   0   4      236.52      187.67     64.11 o 
 -24   0   4     5617.71     5224.58    155.90 o 
 -22   0   4     2097.85     2164.77     53.55 o 
 -20   0   4     1320.40     1383.06     42.33 o 
 -18   0   4       58.42       46.42     38.51 o 
 -16   0   4     1618.76     1541.54     37.51 o 
 -14   0   4      382.25      680.57     55.89 o 
 -12   0   4      150.86      153.30     16.18 o 
 -10   0   4      278.21      403.01     20.76 o 
  -8   0   4      398.05      407.84     22.46 o 
  -6   0   4      162.14      118.36     19.01 o 
  -4   0   4     3398.41     3140.40     68.12 o 
  -2   0   4     5762.74     5478.61    107.89 o 
   0   0   4     5923.18     5407.67    109.52 o 
   2   0   4      233.06       77.56     15.10 o 
   4   0   4       95.39       42.03     32.49 o 
   6   0   4       32.69      112.15     42.46 o 
   8   0   4      604.21      647.58     60.59 o 
  10   0   4       10.43      -40.71     40.77 o 
  12   0   4      399.75      385.95     56.77 o 
  14   0   4     1720.25     1668.93     87.75 o 
  16   0   4        0.15      -78.97     56.70 o 
  18   0   4     6040.05     5622.19    161.45 o 
  20   0   4        0.28      -27.47     70.63 o 
  22   0   4      410.04      392.10     86.06 o 
  24   0   4     1013.68     1125.67    100.67 o 
  26   0   4       40.24        6.59     81.42 o 
 -33   1   4       71.01        9.14     49.02 o 
 -31   1   4      547.70      550.68     59.41 o 
 -29   1   4      486.92      646.68     57.59 o 
 -27   1   4      992.09      861.89     42.80 o 
 -25   1   4      684.11      689.11     39.35 o 
 -23   1   4     1449.85     1378.61     43.31 o 
 -21   1   4     3743.89     3669.45     61.72 o 
 -19   1   4      117.06      164.79     64.98 o 
 -17   1   4      232.98      272.24     26.94 o 
 -15   1   4      633.31      909.44     35.54 o 
 -13   1   4     1568.44     1399.35     38.64 o 
 -11   1   4     1161.03     1212.71     33.05 o 
  -9   1   4       34.75       38.05     14.10 o 
  -7   1   4     1233.99     1450.01     33.76 o 
  -5   1   4    13085.30    13013.46    240.90 o 
  -3   1   4    23457.38    23324.48    263.14 o 
  -1   1   4     7595.97     7610.04     70.62 o 
   1   1   4     4106.62     4160.03     54.25 o 
   3   1   4    14711.61    14548.95    279.24 o 
   5   1   4     1069.62      792.14     29.48 o 
   7   1   4      826.70      777.67     33.23 o 
   9   1   4       89.84      102.90     22.03 o 
  11   1   4     1291.96     1327.78     37.79 o 
  13   1   4     6818.54     6131.10    163.40 o 
  15   1   4      657.03      777.62     54.86 o 
  17   1   4     2572.09     2381.66     98.86 o 
  19   1   4        2.64       25.76     48.44 o 
  21   1   4      278.77      334.61     58.48 o 
  23   1   4      491.03      528.56     65.70 o 
  25   1   4       35.96       -0.82     56.77 o 
  27   1   4       66.79       -1.24     61.16 o 
 -34   2   4       25.84      -45.22     82.86 o 
 -32   2   4       99.07       42.44     50.02 o 
 -30   2   4      502.13      503.58    122.60 o 
 -28   2   4      139.92      210.67     40.42 o 
 -26   2   4       11.56      -28.12     29.39 o 
 -24   2   4       27.35       18.57     29.93 o 
 -22   2   4      539.68      641.82     44.03 o 
 -20   2   4      345.22      684.93     42.76 o 
 -18   2   4      889.63      932.14     42.84 o 
 -16   2   4     6459.03     6456.58    101.62 o 
 -14   2   4     5379.40     5695.91     94.34 o 
 -10   2   4      132.41      261.34     20.66 o 
  -8   2   4      839.71      981.65     28.94 o 
  -6   2   4     7776.39     7830.85     73.97 o 
  -4   2   4     1227.16     1547.00     31.73 o 
  -2   2   4     5087.47     5466.40     66.09 o 
   0   2   4        0.23       23.15     12.61 o 
   2   2   4      459.62      552.83     29.55 o 
   4   2   4     1630.22     1781.88     41.97 o 
   6   2   4     1090.62     1203.17     38.49 o 
   8   2   4     1525.25     1266.97     38.53 o 
  12   2   4      799.64      757.64     42.86 o 
  14   2   4     1022.15     1138.24     74.99 o 
  16   2   4     1980.33     2008.90    111.53 o 
  18   2   4       18.79       38.31     30.69 o 
  20   2   4        4.72       30.47     52.47 o 
  22   2   4      501.17      706.75     96.35 o 
  24   2   4      387.52      428.50     65.46 o 
  26   2   4      325.22      273.38     65.12 o 
 -33   3   4       73.17      -87.50     86.75 o 
 -31   3   4       46.54       27.96     42.39 o 
 -29   3   4     1033.73     1140.46     52.27 o 
 -27   3   4      591.52      605.95     45.05 o 
 -25   3   4      817.77      862.09     87.85 o 
 -23   3   4      222.81      273.43     45.16 o 
 -21   3   4      395.19      455.69     82.33 o 
 -19   3   4     6521.87     6356.56    111.47 o 
 -17   3   4      767.57      771.89     43.93 o 
 -15   3   4     3402.62     3313.79     72.22 o 
 -13   3   4     3371.88     3462.36     59.44 o 
 -11   3   4     4897.49     4666.97     69.38 o 
  -9   3   4     2599.24     2449.69     50.85 o 
  -7   3   4      290.38      388.67     21.37 o 
  -5   3   4    12370.95    12386.54    112.04 o 
  -3   3   4      594.54      665.31     27.37 o 
  -1   3   4     3469.22     3263.60     45.66 o 
   1   3   4        8.89       57.64     19.05 o 
   3   3   4      911.01      821.14     35.22 o 
   5   3   4     3594.29     3624.75     83.74 o 
   7   3   4     2610.51     2627.23     54.06 o 
   9   3   4     1390.02     1365.11     43.69 o 
  11   3   4      101.32      132.77     31.00 o 
  13   3   4     2263.38     2238.23     80.80 o 
  15   3   4     2849.96     2863.20     82.35 o 
  17   3   4       78.37       24.63     37.16 o 
  19   3   4      145.68      231.04     43.48 o 
  21   3   4     1772.81     1880.49     78.30 o 
  23   3   4      308.39      252.91     61.45 o 
  25   3   4      287.43      234.43     64.46 o 
 -30   4   4       23.53      -22.24     49.42 o 
 -28   4   4      936.21      977.68     67.11 o 
 -26   4   4     1025.65     1030.39     65.12 o 
 -24   4   4       93.40       82.85     44.18 o 
 -22   4   4      125.17      143.47     56.23 o 
 -20   4   4     1160.43      974.14     60.16 o 
 -18   4   4    10507.79    10035.65    156.34 o 
 -16   4   4      326.42      500.01     35.49 o 
 -14   4   4      300.86      413.26     32.53 o 
 -12   4   4     5544.41     5037.80     78.02 o 
 -10   4   4     5073.66     5135.47     62.08 o 
  -8   4   4     2271.27     2320.48     40.17 o 
  -6   4   4     8033.79     8873.89     90.24 o 
  -4   4   4     1745.80     1489.09     34.78 o 
  -2   4   4     6269.47     6194.04     70.32 o 
   0   4   4      484.68      603.00     27.25 o 
   2   4   4      452.68      589.12     26.55 o 
   4   4   4     4934.00     4629.41     58.46 o 
   6   4   4     4495.97     4173.26     69.40 o 
   8   4   4      643.24      730.88     50.91 o 
  10   4   4      482.48      498.35     39.73 o 
  12   4   4     1509.33     1553.90     60.04 o 
  14   4   4     4881.38     4614.52     85.54 o 
  16   4   4      117.51       53.75     39.99 o 
  18   4   4      540.27      522.82     49.80 o 
  20   4   4      809.43      749.47     54.79 o 
  22   4   4     1324.18     1453.43     76.50 o 
  24   4   4       44.96        2.30     58.17 o 
 -29   5   4      102.44      -13.81     55.12 o 
 -27   5   4       36.83      142.22     55.47 o 
 -25   5   4        9.20       14.64     49.39 o 
 -23   5   4      608.65      796.21    102.37 o 
 -21   5   4        0.00       12.95     67.15 o 
 -19   5   4      141.99      179.70     77.69 o 
 -17   5   4      400.56      523.08     56.05 o 
 -15   5   4        2.67       61.23     31.74 o 
 -13   5   4      468.56      541.15     38.59 o 
 -11   5   4      563.67      586.09     42.95 o 
  -9   5   4      159.02      220.47     23.75 o 
  -7   5   4       11.37       31.12     20.68 o 
  -5   5   4       95.76      134.63     22.52 o 
  -3   5   4     2986.01     2672.56     50.52 o 
  -1   5   4      447.83      525.56     29.31 o 
   1   5   4       90.48       59.66     22.25 o 
   3   5   4      644.50      640.16     30.33 o 
   5   5   4      692.11      617.68     30.22 o 
   7   5   4     1291.21     1358.56     92.11 o 
   9   5   4      230.83      194.29     37.84 o 
  11   5   4        0.11        0.62     44.62 o 
  13   5   4      184.19      200.29     42.05 o 
  15   5   4       45.83       38.34     40.46 o 
  17   5   4        6.26      -58.06     39.92 o 
  19   5   4       21.14        2.51     56.76 o 
  21   5   4       30.03       87.91     62.27 o 
 -26   6   4      840.23      903.22     78.21 o 
 -24   6   4       49.09       27.87     56.70 o 
 -22   6   4        5.21      -60.77     51.29 o 
 -20   6   4     1005.39     1037.91     71.47 o 
 -18   6   4      360.64      462.64     46.35 o 
 -16   6   4      361.67      457.16     72.55 o 
 -14   6   4      565.05      687.73     48.26 o 
 -12   6   4     1304.18     1284.60     41.13 o 
 -10   6   4     3932.57     3862.96     62.14 o 
  -8   6   4     1038.21     1001.86     39.12 o 
  -6   6   4        0.29       11.88     25.24 o 
  -4   6   4     5053.04     4898.80     70.17 o 
  -2   6   4      783.96      770.89     36.99 o 
   0   6   4     2714.27     2706.07     53.37 o 
   2   6   4     2735.41     2702.28     52.86 o 
   4   6   4     2214.01     2118.82     48.61 o 
   6   6   4     3804.40     3523.58     59.54 o 
   8   6   4       56.65      101.44     39.07 o 
  10   6   4        3.43       17.15     39.93 o 
  12   6   4     1908.55     1915.48    120.25 o 
  14   6   4      504.48      585.58     50.72 o 
  16   6   4        0.50        3.65     42.69 o 
  18   6   4        0.77      -32.23     44.30 o 
  20   6   4      667.77      689.98     59.07 o 
 -23   7   4      140.65       94.06     64.00 o 
 -21   7   4        2.58       -0.53     42.83 o 
 -19   7   4      735.88      757.13     55.16 o 
 -17   7   4       33.10       71.25     42.51 o 
 -15   7   4      181.22      144.70     43.11 o 
 -13   7   4      429.81      509.13     49.01 o 
 -11   7   4      354.96      439.67     47.45 o 
  -9   7   4     1310.86     1182.56     44.85 o 
  -7   7   4        9.14       53.38     30.54 o 
  -5   7   4      386.24      463.38     37.70 o 
  -3   7   4       47.83       51.22     31.86 o 
  -1   7   4      256.68      270.45     39.78 o 
   1   7   4       29.77       60.41     31.50 o 
   3   7   4     1145.36     1130.03     44.73 o 
   5   7   4      450.14      508.04     38.27 o 
   7   7   4      427.59      518.71     81.22 o 
   9   7   4       45.57       51.86     42.03 o 
  11   7   4       12.08       -7.10     49.57 o 
  13   7   4      443.77      441.39     51.85 o 
  15   7   4       37.22      -25.76     45.61 o 
  17   7   4        7.48      -62.23     89.90 o 
 -20   8   4       13.02       38.87     74.01 o 
 -18   8   4        0.46      -80.85     44.25 o 
 -16   8   4       71.21       47.31     47.70 o 
 -14   8   4      358.79      383.65     50.81 o 
 -12   8   4      409.32      398.66     50.94 o 
 -10   8   4      300.23      330.43     49.22 o 
  -8   8   4       39.34        7.34     32.69 o 
  -6   8   4       37.60        3.98     34.19 o 
  -4   8   4      231.03      243.01     37.82 o 
  -2   8   4      417.30      421.61     40.51 o 
   0   8   4       13.19       11.37     34.39 o 
   2   8   4        1.85        2.83     34.34 o 
   4   8   4       41.13      -11.44     42.80 o 
   6   8   4        1.86      -35.95     43.22 o 
   8   8   4        3.60        5.33     46.00 o 
  10   8   4      111.95       49.58     49.53 o 
  12   8   4      140.88      120.39     51.86 o 
 -11   9   4      283.87      252.24     52.21 o 
  -9   9   4       24.55        8.79     46.35 o 
  -7   9   4        2.14       -9.38     57.52 o 
  -5   9   4      129.06      125.93     40.44 o 
  -3   9   4      249.91      299.40     42.69 o 
  -1   9   4      541.12      549.00     46.48 o 
   1   9   4       15.42       -0.76     44.47 o 
   3   9   4        1.44      -70.98     47.00 o 
   5   9   4       36.12      -91.09     48.32 o 
 -33   1   5      297.97      185.22     54.32 o 
 -31   1   5     1596.38     1702.66     75.12 o 
 -29   1   5     1390.84     1311.94     68.34 o 
 -27   1   5       11.83       99.57     45.30 o 
 -25   1   5      371.50      497.01     34.52 o 
 -23   1   5     1908.07     1940.03     80.09 o 
 -21   1   5     4271.48     4281.19     66.96 o 
 -19   1   5        2.50        4.97     19.87 o 
 -17   1   5       41.42      108.81     20.35 o 
 -15   1   5     1979.77     1884.06     45.39 o 
 -13   1   5      686.00      616.10     32.77 o 
 -11   1   5       22.73      138.95     20.36 o 
  -9   1   5      161.87      340.73     27.94 o 
  -7   1   5      719.22      717.97     21.98 o 
  -5   1   5      160.35      415.19     17.91 o 
  -3   1   5       93.97       56.82     13.07 o 
  -1   1   5     1069.05      964.18     32.19 o 
   1   1   5      556.78      558.06     27.35 o 
   3   1   5     1373.15     1752.40     97.09 o 
   5   1   5      333.40      380.94     26.89 o 
   7   1   5      693.13      714.18     30.68 o 
   9   1   5      917.32      812.59     34.01 o 
  11   1   5      421.83      445.53     31.21 o 
  13   1   5        3.01      -58.97     41.57 o 
  15   1   5     2874.61     2855.64     84.26 o 
  17   1   5       53.13      163.27     54.24 o 
  19   1   5      284.59      373.22     62.09 o 
  21   1   5       63.96       71.80     57.38 o 
  23   1   5      243.85      296.04     65.13 o 
  25   1   5       23.89      -16.87     62.41 o 
 -34   2   5       72.41       66.62     54.65 o 
 -32   2   5        1.11      -13.38     48.60 o 
 -30   2   5     1632.96     1796.20    108.14 o 
 -28   2   5     1336.43     1266.96     49.85 o 
 -26   2   5       27.96       57.04     29.59 o 
 -24   2   5       20.55       91.78     32.66 o 
 -22   2   5     2476.76     2391.62     65.32 o 
 -20   2   5    11362.04    11017.27    156.60 o 
 -18   2   5      184.04      242.07     28.49 o 
 -16   2   5     1522.31     1605.28     50.49 o 
 -14   2   5     4311.53     4252.17     76.02 o 
 -12   2   5     5190.61     5230.25    103.18 o 
 -10   2   5     4257.61     4599.93     66.75 o 
  -8   2   5      978.02     1185.18     26.74 o 
  -6   2   5      336.62      288.22     17.76 o 
  -4   2   5    13087.57    13316.92    117.38 o 
  -2   2   5     3422.87     3509.20     45.71 o 
   0   2   5     1069.47     1156.71     29.02 o 
   2   2   5      243.70      375.12     30.04 o 
   4   2   5     3276.08     3231.19     59.51 o 
   6   2   5     2339.73     2232.82     47.70 o 
   8   2   5      483.11      602.40     33.62 o 
  10   2   5      130.10      104.48     27.84 o 
  12   2   5     2293.31     2160.23     53.06 o 
  14   2   5     1895.27     1783.16     53.29 o 
  16   2   5     1548.99     1530.12     72.44 o 
  18   2   5      194.74      194.78    104.69 o 
  20   2   5      750.76      838.59     74.05 o 
  22   2   5      277.41      364.76     65.70 o 
  24   2   5      134.27      108.85     61.56 o 
 -33   3   5      641.03      626.14     65.85 o 
 -31   3   5      259.83      219.70     53.49 o 
 -29   3   5       10.62       58.66     34.33 o 
 -27   3   5        0.11       13.74     39.59 o 
 -25   3   5      806.48      879.43     70.44 o 
 -23   3   5      320.98      403.70     44.98 o 
 -21   3   5      977.15      888.07     90.23 o 
 -19   3   5     1817.27     1930.50     61.77 o 
 -17   3   5     2256.34     2455.70     64.84 o 
 -15   3   5       21.50       45.69     25.83 o 
 -13   3   5      191.77      286.33     26.91 o 
 -11   3   5     1244.79     1130.43     37.45 o 
  -9   3   5        0.42       67.55     24.08 o 
  -7   3   5     1161.64     1106.35     29.93 o 
  -5   3   5     6580.30     7230.63     76.49 o 
  -3   3   5      110.29      240.38     21.11 o 
  -1   3   5      975.92     1027.02     29.67 o 
   1   3   5      472.31      476.21     27.46 o 
   3   3   5      250.99      258.42     28.54 o 
   5   3   5      417.71      507.80     33.69 o 
   7   3   5       25.78       12.16     27.65 o 
   9   3   5      321.27      353.13     35.51 o 
  11   3   5     1922.28     1827.86     54.01 o 
  13   3   5       51.72      162.10     38.28 o 
  15   3   5      990.20      959.38     49.73 o 
  17   3   5      109.79      110.54     36.01 o 
  19   3   5      492.87      540.19     66.83 o 
  21   3   5        0.09      117.62     61.04 o 
  23   3   5       13.19      -57.73     59.59 o 
 -30   4   5      238.46      163.09     47.59 o 
 -28   4   5     1336.65     1463.32     72.29 o 
 -26   4   5      207.12      286.95     51.26 o 
 -24   4   5       27.77        9.31     42.70 o 
 -22   4   5     1256.70     1233.02     64.37 o 
 -20   4   5       30.18       24.63     37.62 o 
 -18   4   5      237.37      636.26     49.73 o 
 -16   4   5        7.99       22.00     27.30 o 
 -14   4   5      327.22      477.36     34.65 o 
 -12   4   5     2813.26     2672.35     57.33 o 
 -10   4   5     2638.76     2549.59     42.48 o 
  -8   4   5      746.47      756.65     29.07 o 
  -6   4   5      146.20      232.65     21.49 o 
  -4   4   5      284.63      345.77     24.12 o 
  -2   4   5     7127.10     6750.33     76.31 o 
   0   4   5      907.81      856.24     31.52 o 
   2   4   5      322.83      354.52     24.18 o 
   4   4   5     1774.68     1741.97     48.30 o 
   6   4   5     1123.53     1010.09     54.70 o 
   8   4   5      582.58      522.57     52.54 o 
  10   4   5      415.10      363.04     42.81 o 
  12   4   5       15.96       88.87     40.89 o 
  14   4   5        5.13      133.57     41.92 o 
  16   4   5       13.42      -15.83     40.83 o 
  18   4   5       90.10       86.24     44.06 o 
  20   4   5       20.44        5.79     58.63 o 
  22   4   5      614.72      636.64     75.43 o 
 -29   5   5      977.11     1014.46    128.37 o 
 -27   5   5     1968.37     1943.32     82.90 o 
 -25   5   5      416.90      518.60     61.85 o 
 -23   5   5      639.07      644.97     63.05 o 
 -21   5   5     1416.24     1425.63     71.91 o 
 -19   5   5      877.99      854.99     61.35 o 
 -17   5   5      837.47      794.01     47.54 o 
 -15   5   5       40.65       49.22     33.25 o 
 -13   5   5     5032.58     4957.51     84.99 o 
 -11   5   5     7804.07     7350.55     84.41 o 
  -9   5   5     3368.75     3392.71     54.61 o 
  -7   5   5      280.68      356.53     27.48 o 
  -5   5   5      384.51      463.01     29.71 o 
  -3   5   5    17217.84    16137.73    164.39 o 
  -1   5   5      879.62      999.44     35.83 o 
   1   5   5     2810.69     2614.11     48.76 o 
   3   5   5     3684.55     3653.65     57.10 o 
   5   5   5     4561.72     4288.84     61.48 o 
   7   5   5     2383.13     2166.64     59.84 o 
   9   5   5      568.89      521.61     46.60 o 
  11   5   5     1528.20     1441.24     56.91 o 
  13   5   5      243.59      293.14     45.76 o 
  15   5   5      383.59      369.48     47.75 o 
  17   5   5       43.30       57.74     56.61 o 
  19   5   5      151.29      171.26     62.84 o 
 -26   6   5        9.54      -28.13     58.84 o 
 -24   6   5      247.66      141.61     59.45 o 
 -22   6   5       22.10       -4.17     52.19 o 
 -20   6   5      193.17      314.20     61.39 o 
 -18   6   5      726.71      876.38     53.99 o 
 -16   6   5       25.87       37.14     38.79 o 
 -14   6   5       10.27       18.46     36.65 o 
 -12   6   5      274.27      346.96     42.70 o 
 -10   6   5       75.83       73.06     26.88 o 
  -8   6   5      168.79      255.73     30.66 o 
  -6   6   5      357.74      382.48     33.59 o 
  -4   6   5      191.54      273.73     32.22 o 
  -2   6   5      482.33      525.24     35.72 o 
   0   6   5     2216.07     2159.32     49.70 o 
   2   6   5      686.22      709.47     38.01 o 
   4   6   5      215.96      292.76     31.43 o 
   6   6   5      127.09      105.64     40.54 o 
   8   6   5      127.79      141.95     47.50 o 
  10   6   5      562.08      620.75     51.34 o 
  12   6   5       16.19        5.39     43.38 o 
  14   6   5       26.72        9.37     43.23 o 
  16   6   5      210.38      217.80     49.54 o 
  18   6   5       10.62      -27.17     47.33 o 
 -23   7   5      752.93      846.88    153.99 o 
 -21   7   5     1640.75     1611.98     66.59 o 
 -19   7   5      521.57      581.00     61.30 o 
 -17   7   5      424.84      451.65     51.64 o 
 -15   7   5       57.36       58.38     42.24 o 
 -13   7   5      557.05      615.65     59.02 o 
 -11   7   5      425.28      522.20     50.33 o 
  -9   7   5       62.55       79.20     29.96 o 
  -7   7   5      233.46      244.89     34.80 o 
  -5   7   5      836.12      829.02     43.33 o 
  -3   7   5      113.39      123.65     33.72 o 
  -1   7   5      144.91      165.23     33.94 o 
   1   7   5      644.45      683.60     40.90 o 
   3   7   5      292.80      273.35     46.52 o 
   5   7   5      127.54      103.58     61.63 o 
   7   7   5       62.29        3.91     41.85 o 
   9   7   5       11.62      -30.18     43.18 o 
  11   7   5       15.90       10.32     45.91 o 
  13   7   5      318.16      216.59     52.09 o 
  15   7   5        9.21      -42.90     49.18 o 
 -18   8   5      252.75      217.50     52.40 o 
 -16   8   5      122.47       61.53     48.42 o 
 -14   8   5     1173.89     1124.08     60.96 o 
 -12   8   5      908.44     1025.33     72.47 o 
 -10   8   5      160.22      175.18     46.65 o 
  -8   8   5      104.66      162.54     45.72 o 
  -6   8   5     1284.27     1307.34     49.94 o 
  -4   8   5      429.74      493.56     42.53 o 
  -2   8   5       56.51      114.51     36.38 o 
   0   8   5        3.27       63.30     34.65 o 
   2   8   5       25.65      -21.65     43.90 o 
   4   8   5      665.00      648.70     56.68 o 
   6   8   5      325.38      458.33     54.98 o 
   8   8   5      181.21      136.16     69.48 o 
  10   8   5       55.77      -39.19     49.49 o 
 -11   9   5        0.81       23.16     48.02 o 
  -9   9   5      141.52      141.47     51.29 o 
  -7   9   5      192.41      191.56     49.82 o 
  -5   9   5       17.52       33.39     46.00 o 
  -3   9   5       16.35        8.36     39.87 o 
  -1   9   5      169.00      113.18     40.00 o 
   1   9   5       16.03      -17.04     48.05 o 
 -34   0   6        9.56      -79.41     74.14 o 
 -32   0   6     1990.57     1717.23    108.39 o 
 -30   0   6     1237.88     1081.19     93.46 o 
 -28   0   6      308.69      382.62     76.84 o 
 -26   0   6      698.97      699.01     81.67 o 
 -24   0   6     3373.62     3155.89    121.94 o 
 -22   0   6     4791.67     4529.89    137.68 o 
 -20   0   6     2160.12     1990.52     90.20 o 
 -18   0   6     1363.25     1476.99     76.21 o 
 -16   0   6       33.37       27.98     38.26 o 
 -14   0   6        0.52        7.03     15.68 o 
 -12   0   6       35.00       86.37     19.88 o 
 -10   0   6     1832.96     2129.65     57.77 o 
  -8   0   6     5957.38     6097.77    119.55 o 
  -6   0   6     5970.63     6093.38    122.57 o 
  -4   0   6     2544.39     1936.64     69.94 o 
  -2   0   6      985.93      973.18     62.41 o 
   0   0   6      928.47     1021.23     64.98 o 
   2   0   6     9097.03     8930.44    182.34 o 
   4   0   6      165.88       14.05     41.52 o 
   6   0   6      110.49      103.50     49.49 o 
   8   0   6     1064.55      909.20     73.51 o 
  10   0   6     3271.60     3114.06    116.23 o 
  12   0   6     3813.79     3666.73    130.59 o 
  14   0   6      218.90      217.09     83.11 o 
  16   0   6       15.78       31.11     76.90 o 
  18   0   6      794.28      920.81    106.07 o 
  20   0   6      408.01      448.49     96.28 o 
  22   0   6      426.69      564.09    104.63 o 
 -33   1   6      128.12       69.14     52.98 o 
 -31   1   6      201.72      400.03     61.78 o 
 -29   1   6      877.45      891.91     63.60 o 
 -27   1   6      279.99      364.84     52.85 o 
 -25   1   6      269.93      339.95     48.57 o 
 -23   1   6     2923.62     2850.60     56.18 o 
 -21   1   6       37.14      153.92     26.00 o 
 -19   1   6      880.44      913.57     37.59 o 
 -17   1   6     1016.24     1187.82     93.27 o 
 -15   1   6      159.67      225.05     23.85 o 
 -13   1   6      401.61      488.58     29.65 o 
 -11   1   6      292.54      295.38     27.73 o 
  -9   1   6     1579.85     1754.44     35.79 o 
  -7   1   6       62.26      147.27     35.25 o 
  -5   1   6     4483.26     4526.04     54.40 o 
  -3   1   6     5614.49     5365.50     61.19 o 
  -1   1   6     3947.79     3802.52     59.21 o 
   1   1   6      635.68      583.00     33.88 o 
   3   1   6      698.87      669.43     31.10 o 
   5   1   6      108.42      138.63     23.38 o 
   7   1   6       93.47       99.27     25.39 o 
   9   1   6      624.38      540.14     50.16 o 
  11   1   6      937.87      841.77     57.23 o 
  13   1   6      221.95      278.71     55.38 o 
  15   1   6       62.28      106.73     55.45 o 
  17   1   6      119.93       79.36     60.01 o 
  19   1   6       47.82      -32.58     58.67 o 
  21   1   6      296.32      281.20     68.95 o 
  23   1   6      160.77      170.78     86.75 o 
 -34   2   6      289.75      353.51     62.46 o 
 -32   2   6       92.00       54.90     77.18 o 
 -30   2   6      895.40     1029.49     65.70 o 
 -28   2   6       47.04      137.33     48.75 o 
 -26   2   6      349.99      388.27     39.40 o 
 -24   2   6      168.89      230.34     36.75 o 
 -22   2   6      222.23      310.39     35.39 o 
 -20   2   6     2686.31     2700.94     65.68 o 
 -18   2   6      188.69      209.33     28.98 o 
 -16   2   6     1085.88     1191.71     79.79 o 
 -14   2   6      424.52      499.25     32.66 o 
 -12   2   6      243.30      241.95     27.75 o 
 -10   2   6      557.54      687.51     23.15 o 
  -8   2   6      317.07      489.46     22.68 o 
  -6   2   6      672.51      651.07     26.27 o 
  -4   2   6      492.38      722.26     64.37 o 
  -2   2   6      842.18      983.70     28.53 o 
   0   2   6      271.56      276.38     19.49 o 
   2   2   6      621.39      673.04     36.22 o 
   4   2   6      553.04      588.91     34.05 o 
   6   2   6      520.24      544.58     34.79 o 
   8   2   6      212.02      265.72     31.67 o 
  10   2   6      176.29      120.07     31.65 o 
  12   2   6      108.21      131.13     32.79 o 
  14   2   6     1550.46     1535.08     73.69 o 
  16   2   6      800.13      869.47     72.03 o 
  18   2   6       72.24      100.02     58.55 o 
  20   2   6      922.02     1117.83    103.56 o 
  22   2   6        5.15      -41.41     61.20 o 
 -33   3   6       15.44      121.21     53.12 o 
 -31   3   6      311.43      186.57     51.61 o 
 -29   3   6      666.47      747.85     46.87 o 
 -27   3   6     1302.80     1283.50     61.62 o 
 -25   3   6        9.02       -6.33     36.02 o 
 -23   3   6      209.70      235.68     59.43 o 
 -21   3   6      740.24      829.32     51.08 o 
 -19   3   6     5921.38     5836.89    137.24 o 
 -17   3   6      730.10      690.52     65.17 o 
 -15   3   6     1108.59     1117.00     48.02 o 
 -13   3   6     2320.06     2225.49     50.68 o 
 -11   3   6     1721.93     1775.27     44.86 o 
  -9   3   6       61.76       72.77     16.63 o 
  -7   3   6     1149.66     1196.28     33.36 o 
  -5   3   6      898.32      844.68     28.57 o 
  -3   3   6        9.47       39.88     19.66 o 
  -1   3   6      198.98      260.64     23.43 o 
   1   3   6       79.82      154.98     27.24 o 
   3   3   6     2389.61     2278.79     52.27 o 
   5   3   6     1421.61     1468.21     52.12 o 
   7   3   6      262.10      297.17     35.47 o 
   9   3   6      257.07      211.51     36.78 o 
  11   3   6        1.67       -2.24     36.25 o 
  13   3   6     5251.56     4612.94    133.54 o 
  15   3   6       30.92      124.81     79.44 o 
  17   3   6      340.57      418.50     66.49 o 
  19   3   6      861.49      936.85     79.32 o 
  21   3   6     1120.51     1237.18     85.94 o 
 -30   4   6      436.89      469.09     62.19 o 
 -28   4   6      745.69      811.80     63.51 o 
 -26   4   6     1159.74     1057.27     63.83 o 
 -24   4   6       24.87        3.66     59.37 o 
 -22   4   6      952.53      961.30     74.20 o 
 -20   4   6     3959.03     3580.59     89.99 o 
 -18   4   6     1716.10     1571.99     64.74 o 
 -16   4   6      755.27      813.69     43.59 o 
 -14   4   6     3592.58     3632.38     69.83 o 
 -12   4   6     3036.52     3131.34     63.42 o 
 -10   4   6      978.49      842.92     30.73 o 
  -8   4   6      299.74      337.04     24.36 o 
  -6   4   6     4715.14     4786.52     63.09 o 
  -4   4   6     1219.21     1215.74     35.04 o 
  -2   4   6        1.02        1.80     21.08 o 
   0   4   6      481.52      492.69     28.59 o 
   2   4   6      821.33      782.79     40.53 o 
   4   4   6     1387.21     1404.00     48.08 o 
   6   4   6      351.26      369.76     50.43 o 
   8   4   6      119.13      121.27     39.67 o 
  10   4   6        7.40       14.56     40.26 o 
  12   4   6     1128.03     1003.56     52.86 o 
  14   4   6     1136.66     1169.11     55.03 o 
  16   4   6       26.26       20.50     40.77 o 
  18   4   6        0.19      -29.88     64.20 o 
  20   4   6      492.94      486.33     76.39 o 
 -29   5   6       83.93      197.75     72.17 o 
 -27   5   6       94.57      161.03     55.61 o 
 -25   5   6      202.98      193.47     54.77 o 
 -23   5   6        1.65      -10.54     69.44 o 
 -21   5   6        1.14       68.97     47.59 o 
 -19   5   6       35.33      122.55     48.15 o 
 -17   5   6     1122.62     1114.65     53.29 o 
 -15   5   6       27.24       45.01     41.18 o 
 -13   5   6       51.13      221.93     36.51 o 
 -11   5   6      547.96      506.59     30.53 o 
  -9   5   6      366.55      418.61     34.61 o 
  -7   5   6     2307.81     2385.17     48.65 o 
  -5   5   6      567.79      645.02     33.95 o 
  -3   5   6      205.69      251.59     29.33 o 
  -1   5   6     1839.61     1688.76     43.65 o 
   1   5   6      432.12      420.98     31.15 o 
   3   5   6       80.22       -1.41     35.67 o 
   5   5   6      109.32       25.89     51.97 o 
   7   5   6        0.79      -38.29     38.84 o 
   9   5   6      158.65      158.84     43.56 o 
  11   5   6      277.91      225.64     45.56 o 
  13   5   6      392.09      387.90     47.99 o 
  15   5   6       31.68       10.97     59.59 o 
  17   5   6        3.66       73.53     58.35 o 
 -26   6   6      531.04      618.58     81.10 o 
 -24   6   6      353.25      581.98     69.64 o 
 -22   6   6      117.23       39.59     54.63 o 
 -20   6   6      686.41      863.60     57.42 o 
 -18   6   6      527.19      709.50     54.06 o 
 -16   6   6      485.77      615.21     72.36 o 
 -14   6   6      586.91      667.34     50.48 o 
 -12   6   6     1886.17     1780.69     61.91 o 
 -10   6   6      372.65      359.19     31.88 o 
  -8   6   6       48.94      102.72     29.57 o 
  -6   6   6     1403.10     1298.27     44.65 o 
  -4   6   6      804.75      860.01     41.37 o 
  -2   6   6      111.25      135.45     31.02 o 
   0   6   6      148.06      165.63     31.20 o 
   2   6   6     1433.07     1231.10     54.44 o 
   4   6   6      803.80      838.47     53.88 o 
   6   6   6      263.57      290.76     47.61 o 
   8   6   6      115.00       65.25     43.96 o 
  10   6   6      125.62      110.66     45.09 o 
  12   6   6      154.06       63.61     46.33 o 
  14   6   6      165.59      164.82     48.90 o 
  16   6   6      127.08      191.41     54.71 o 
 -23   7   6      545.43      631.26     77.16 o 
 -21   7   6      295.82      374.59     80.43 o 
 -19   7   6      119.52       95.59     46.36 o 
 -17   7   6      225.13      217.45     49.10 o 
 -15   7   6     2376.74     2322.70     71.93 o 
 -13   7   6      522.82      573.92     52.76 o 
 -11   7   6     1061.49      973.43     55.34 o 
  -9   7   6       62.97       95.33     48.96 o 
  -7   7   6      170.19      235.27     35.88 o 
  -5   7   6     2914.45     2776.56     60.47 o 
  -3   7   6        2.09       31.11     33.17 o 
  -1   7   6      113.58      126.52     34.46 o 
   1   7   6      981.89      979.72     55.31 o 
   3   7   6      950.91     1055.79     58.11 o 
   5   7   6     1675.78     1660.15     63.28 o 
   7   7   6       67.58       21.94     46.16 o 
   9   7   6        3.89      -21.53     47.40 o 
  11   7   6      340.46      349.88     79.62 o 
 -18   8   6       26.67       37.15     49.10 o 
 -16   8   6      291.26      341.91     55.88 o 
 -14   8   6       77.59      149.84     49.34 o 
 -12   8   6        8.59      -35.55     44.91 o 
 -10   8   6       76.70       76.93     45.56 o 
  -8   8   6       39.71       62.26     44.30 o 
  -6   8   6      107.55      118.44     44.71 o 
  -4   8   6        6.28      -45.00     34.47 o 
  -2   8   6        0.05      -36.66     40.42 o 
   0   8   6        6.42      -82.11     42.61 o 
   2   8   6       19.84      -76.78     45.11 o 
   4   8   6      679.30      811.73     60.99 o 
   6   8   6       34.75       77.97     51.45 o 
 -33   1   7       83.79      107.19     53.30 o 
 -31   1   7      701.80      684.02     64.94 o 
 -29   1   7      306.92      396.11     67.46 o 
 -27   1   7      110.72      108.24     45.99 o 
 -25   1   7      150.01      168.55     45.66 o 
 -23   1   7      216.90      522.99     64.61 o 
 -21   1   7     3371.51     3380.16     80.41 o 
 -19   1   7      119.06      416.39     44.63 o 
 -17   1   7        1.16      -36.78     18.39 o 
 -15   1   7      789.92      739.15     33.86 o 
 -13   1   7      953.18      824.26     37.04 o 
 -11   1   7      618.18      563.31     24.54 o 
  -9   1   7     1241.78     1268.00     32.06 o 
  -7   1   7     3265.84     3361.53     53.99 o 
  -5   1   7     2669.66     2793.15     48.61 o 
  -3   1   7     1983.94     1724.64     41.86 o 
  -1   1   7      342.00      353.98     27.44 o 
   1   1   7     2967.96     2815.76     42.58 o 
   3   1   7     3388.95     3362.54     59.26 o 
   5   1   7     1463.06     1290.85     40.30 o 
   7   1   7      333.92      377.31     31.39 o 
   9   1   7     2313.03     2254.13     87.88 o 
  11   1   7     4687.79     4303.23    104.09 o 
  13   1   7      423.91      414.66     64.48 o 
  15   1   7       11.39      -14.13     66.80 o 
  17   1   7     1179.94     1146.87     78.64 o 
  19   1   7     1666.02     1779.58     87.88 o 
  21   1   7      170.57      198.17     70.74 o 
 -34   2   7      139.65       80.82     53.51 o 
 -32   2   7      343.50      352.20     57.54 o 
 -30   2   7      512.42      454.41     69.09 o 
 -28   2   7      127.59      110.85     49.18 o 
 -26   2   7        0.12        6.02     64.04 o 
 -24   2   7      144.42      104.97     33.04 o 
 -22   2   7     2576.58     2451.41     85.15 o 
 -20   2   7     1768.63     1936.37     57.49 o 
 -18   2   7      105.42      185.74     29.72 o 
 -16   2   7      690.84      670.73     46.89 o 
 -14   2   7      725.39      786.10     38.74 o 
 -12   2   7      581.47      561.82     61.88 o 
 -10   2   7      206.88      322.53     22.72 o 
  -8   2   7     4012.32     4086.99     52.67 o 
  -6   2   7     2086.16     1929.08     36.74 o 
  -4   2   7      195.10      276.77     21.25 o 
  -2   2   7     2759.08     2717.77     47.37 o 
   0   2   7     1560.23     1569.04     33.75 o 
   2   2   7      153.61       93.68     27.77 o 
   4   2   7     1308.24     1324.78     53.85 o 
   6   2   7      248.68      320.88     34.93 o 
   8   2   7        2.39        7.99     32.22 o 
  10   2   7     3254.77     2815.82     79.71 o 
  12   2   7      327.25      234.09     59.60 o 
  14   2   7     1830.91     1743.22     79.55 o 
  16   2   7        0.01      -18.82     69.56 o 
  18   2   7      991.95     1145.62     77.19 o 
  20   2   7      314.00      191.89     71.13 o 
 -33   3   7      349.40      361.24     60.57 o 
 -31   3   7      238.30      238.45     55.24 o 
 -29   3   7        0.10       -1.13     72.70 o 
 -27   3   7       15.51      -34.60     41.71 o 
 -25   3   7       11.53       36.96     37.44 o 
 -23   3   7      216.47      243.39     58.65 o 
 -21   3   7     2738.57     2620.28     73.55 o 
 -19   3   7        4.18       12.53     47.58 o 
 -17   3   7       33.73       89.31     58.99 o 
 -15   3   7      828.43      887.61     47.14 o 
 -13   3   7       10.74       10.96     23.83 o 
 -11   3   7       21.13       14.30     16.19 o 
  -9   3   7     1586.67     1737.55     36.32 o 
  -7   3   7      763.98      788.03     29.62 o 
  -5   3   7       74.45      101.17     20.55 o 
  -3   3   7      418.47      402.98     26.03 o 
  -1   3   7      274.75      272.83     26.57 o 
   1   3   7      177.46      160.06     31.68 o 
   3   3   7      393.00      490.01     59.09 o 
   5   3   7       27.04       14.01     34.02 o 
   7   3   7        6.53        0.42     35.19 o 
   9   3   7      193.41      107.33     49.97 o 
  11   3   7        6.33      -12.90     37.48 o 
  13   3   7      179.34      348.55     64.92 o 
  15   3   7      466.29      477.16     69.00 o 
  17   3   7       48.11       97.29     66.60 o 
  19   3   7        1.04        4.05     67.65 o 
 -30   4   7      114.00      186.29     90.45 o 
 -28   4   7      626.87      755.74     62.50 o 
 -26   4   7      243.82      317.72     52.25 o 
 -24   4   7        1.70      -76.09     38.04 o 
 -22   4   7       30.64      101.27     41.95 o 
 -20   4   7       55.60      192.03     44.43 o 
 -18   4   7      658.66      841.88     55.24 o 
 -16   4   7       91.14       86.12     32.33 o 
 -14   4   7     1085.65      983.56     45.64 o 
 -12   4   7      293.30      346.62     35.06 o 
 -10   4   7       94.61       87.92     27.49 o 
  -8   4   7      120.78      110.64     30.32 o 
  -6   4   7       88.40      194.83     25.65 o 
  -4   4   7     2971.01     2892.27     51.01 o 
  -2   4   7      240.33      247.17     29.53 o 
   0   4   7     1346.58     1299.38     37.96 o 
   2   4   7     1690.53     1673.18     53.42 o 
   4   4   7     1137.65     1109.78     62.37 o 
   6   4   7      164.70      196.59     42.47 o 
   8   4   7      247.02      238.69     45.16 o 
  10   4   7      425.37      451.27     62.03 o 
  12   4   7      744.65      745.15     61.91 o 
  14   4   7      236.37      328.03     68.29 o 
  16   4   7       56.25      -66.36     61.43 o 
  18   4   7      341.27      306.01     95.37 o 
 -29   5   7     1937.44     1781.62     83.74 o 
 -27   5   7      134.66       67.42     53.99 o 
 -25   5   7      300.42      308.45     57.40 o 
 -23   5   7      347.97      257.39     54.81 o 
 -21   5   7     1285.73     1245.83     69.31 o 
 -19   5   7      153.01      158.85     49.81 o 
 -17   5   7       39.29       41.88     37.10 o 
 -15   5   7      422.24      613.74     46.99 o 
 -13   5   7     3086.70     2938.56     73.99 o 
 -11   5   7      624.03      758.55     46.69 o 
  -9   5   7       12.20      -32.94     25.36 o 
  -7   5   7        0.19       -4.59     26.64 o 
  -5   5   7      637.84      720.50     37.48 o 
  -3   5   7     2493.08     2351.70     51.05 o 
  -1   5   7      814.17      783.46     38.04 o 
   1   5   7      544.60      593.70     46.20 o 
   3   5   7      944.41      963.40     50.45 o 
   5   5   7      506.14      572.85     49.37 o 
   7   5   7      207.82      237.09     45.95 o 
   9   5   7       13.11       47.30     49.61 o 
  11   5   7      556.48      632.57     53.31 o 
  13   5   7        7.88       41.21     56.61 o 
  15   5   7       82.97      191.25     98.67 o 
 -26   6   7      358.07      317.01     73.36 o 
 -24   6   7     1138.04     1246.18     76.31 o 
 -22   6   7      142.92      102.79     55.44 o 
 -20   6   7        8.75       -4.43     52.63 o 
 -18   6   7      573.47      622.46     53.69 o 
 -16   6   7      201.52      387.42     49.10 o 
 -14   6   7      969.33     1010.33     55.20 o 
 -12   6   7      947.08      870.89     52.61 o 
 -10   6   7        0.76      -31.56     36.78 o 
  -8   6   7      253.57      313.52     33.62 o 
  -6   6   7       13.38        0.85     29.36 o 
  -4   6   7     2118.16     2040.43     52.21 o 
  -2   6   7       30.71      118.05     32.09 o 
   0   6   7     1465.63     1559.43     59.67 o 
   2   6   7      951.55     1103.09     55.73 o 
   4   6   7      153.51      196.54     46.25 o 
   6   6   7      197.51      118.40     44.79 o 
   8   6   7      217.49      179.98     48.86 o 
  10   6   7      447.85      394.36     53.64 o 
  12   6   7        2.35       43.70     59.75 o 
 -23   7   7      338.00      434.15    123.07 o 
 -21   7   7      168.26      183.33     51.00 o 
 -19   7   7      159.21      154.90     49.46 o 
 -17   7   7      432.50      458.83     53.99 o 
 -15   7   7      668.47      760.91     58.68 o 
 -13   7   7        2.39      -56.72     41.04 o 
 -11   7   7      124.17      111.88     44.10 o 
  -9   7   7      178.94      231.96     46.05 o 
  -7   7   7     2689.82     2577.88     72.38 o 
  -5   7   7      400.39      453.05     40.28 o 
  -3   7   7       91.58      121.79     39.73 o 
  -1   7   7       77.89        1.84     43.17 o 
   1   7   7       18.38       -9.02     44.53 o 
   3   7   7        0.04      -11.68     43.98 o 
   5   7   7        1.34        1.27     46.75 o 
   7   7   7        0.69      -65.95     45.99 o 
   9   7   7       22.27      -62.05     48.57 o 
 -16   8   7      585.32      618.58     61.90 o 
 -14   8   7     1190.62     1194.21     64.32 o 
 -12   8   7      549.89      603.31     57.58 o 
 -10   8   7       87.53       77.40     47.80 o 
  -8   8   7     1103.50     1074.65     58.89 o 
  -6   8   7      602.75      728.37     56.64 o 
  -4   8   7      118.38      115.92     46.41 o 
  -2   8   7      105.21       12.42     45.58 o 
   0   8   7       38.19      -76.35     50.19 o 
   2   8   7      198.61      154.40     53.12 o 
 -34   0   8     1416.39     1416.46    111.02 o 
 -32   0   8      468.77      364.62     83.42 o 
 -30   0   8      629.32      724.66     93.34 o 
 -28   0   8        5.71       24.78     62.35 o 
 -26   0   8      564.49      648.27     83.36 o 
 -24   0   8    10334.97     9565.28    232.21 o 
 -22   0   8        2.41      -23.65     53.13 o 
 -20   0   8     1286.04     1108.17     78.85 o 
 -18   0   8        7.35       12.98     43.66 o 
 -16   0   8     1421.20     1399.96     47.42 o 
 -14   0   8     4972.79     4955.67    101.87 o 
 -12   0   8     1137.77      952.73     44.85 o 
 -10   0   8        6.87       50.62     33.62 o 
  -8   0   8     5975.23     5755.79    127.39 o 
  -6   0   8    13659.94    13787.76    247.26 o 
  -4   0   8    17666.11    17467.72    304.66 o 
  -2   0   8        0.06       -7.59     45.35 o 
   0   0   8     5953.21     5352.41    140.19 o 
   2   0   8     9288.11     8894.50    198.90 o 
   4   0   8     3231.29     3338.24    119.93 o 
   6   0   8        1.86       24.40     65.49 o 
   8   0   8     7161.94     6887.54    186.54 o 
  10   0   8     3399.48     3346.33    139.12 o 
  12   0   8     1769.48     1800.53    118.68 o 
  14   0   8      165.49      226.88     90.39 o 
  16   0   8     1263.38     1359.95    116.42 o 
  18   0   8       23.22      -42.65     94.59 o 
 -33   1   8      464.88      553.95     65.62 o 
 -31   1   8       72.66      148.07     51.10 o 
 -29   1   8       25.04        4.62     44.59 o 
 -27   1   8       10.15        4.75     56.30 o 
 -25   1   8      980.67      969.56     62.97 o 
 -23   1   8     2339.33     2135.13     76.26 o 
 -21   1   8     1481.21     1543.45     82.64 o 
 -19   1   8     1446.25     1320.41     44.71 o 
 -17   1   8        8.38       23.06     22.37 o 
 -15   1   8       50.08       59.54     25.36 o 
 -13   1   8      137.14      201.28     30.95 o 
 -11   1   8      108.78      196.75     27.24 o 
  -9   1   8      613.75      531.03     35.05 o 
  -7   1   8     1571.20     1629.83     40.67 o 
  -5   1   8     2204.66     2129.61     58.45 o 
  -3   1   8     1968.76     2092.42     45.68 o 
  -1   1   8       86.50       74.66     22.79 o 
   1   1   8      824.73      833.73     38.26 o 
   3   1   8      156.22      111.98     41.36 o 
   5   1   8       32.87       27.43     28.76 o 
   7   1   8       99.07      105.93    110.93 o 
   9   1   8     1317.92     1188.39     70.92 o 
  11   1   8       40.16       74.96     60.43 o 
  13   1   8       49.61       26.02     61.21 o 
  15   1   8       51.49      -19.51     63.07 o 
  17   1   8        0.04        7.56     68.00 o 
  19   1   8       16.89      -18.98     89.82 o 
 -32   2   8        4.58       64.06     70.50 o 
 -30   2   8       38.79       59.07     47.81 o 
 -28   2   8      189.17      138.75     49.28 o 
 -26   2   8      286.76      264.83     75.65 o 
 -24   2   8      456.11      581.07     43.39 o 
 -22   2   8     1452.71     1406.99     55.17 o 
 -20   2   8      455.83      501.98     40.45 o 
 -18   2   8        6.21       30.34     27.60 o 
 -16   2   8     1516.77     1370.29     57.90 o 
 -14   2   8     1663.49     1678.41     55.98 o 
 -12   2   8     2725.11     2764.53     47.86 o 
 -10   2   8      156.33      212.18     23.31 o 
  -8   2   8      248.51      253.53     23.06 o 
  -6   2   8     2994.48     2993.93     88.48 o 
  -4   2   8        9.72       30.42     24.80 o 
  -2   2   8      164.65      233.79     23.55 o 
   0   2   8        9.96      -50.63     31.15 o 
   2   2   8     2828.37     2614.70     58.55 o 
   4   2   8      855.48      794.91     42.35 o 
   6   2   8        2.19      -42.49     47.46 o 
   8   2   8       60.47       25.24     30.76 o 
  10   2   8      152.36      159.17     59.65 o 
  12   2   8      967.99      949.51     72.62 o 
  14   2   8       50.34       -3.00     59.39 o 
  16   2   8      204.89      182.23     77.62 o 
  18   2   8      593.36      669.81     82.29 o 
 -31   3   8      753.78      769.23    106.63 o 
 -29   3   8       24.02       29.67     75.27 o 
 -27   3   8        0.10      -83.93     66.68 o 
 -25   3   8      250.72      375.40     45.29 o 
 -23   3   8     2061.41     2016.56     73.67 o 
 -21   3   8      781.60      698.14     49.94 o 
 -19   3   8       13.87      -12.13     33.79 o 
 -17   3   8     2214.86     2366.39     69.81 o 
 -15   3   8     4820.12     4543.77     92.61 o 
 -13   3   8     1627.21     1660.26     58.18 o 
 -11   3   8       22.87       39.19     20.22 o 
  -9   3   8     1811.07     1871.10     40.38 o 
  -7   3   8     2352.78     2274.04     46.62 o 
  -5   3   8     3527.20     3505.71     53.98 o 
  -3   3   8     1281.30     1281.98     36.48 o 
  -1   3   8      149.32      265.02     58.08 o 
   1   3   8     1900.31     1801.36     54.60 o 
   3   3   8     2781.73     2724.15     64.85 o 
   5   3   8      803.56      815.05     49.19 o 
   7   3   8       12.25      -50.10     36.69 o 
   9   3   8      138.03      213.69     40.93 o 
  11   3   8     1597.82     1501.11     79.01 o 
  13   3   8     1567.86     1737.18     84.43 o 
  15   3   8        4.19       45.80     64.32 o 
  17   3   8      489.10      516.85     78.40 o 
 -30   4   8      261.79      226.63     93.52 o 
 -28   4   8      154.97       80.76     48.42 o 
 -26   4   8       48.90       81.10     56.01 o 
 -24   4   8      389.00      371.41     51.41 o 
 -22   4   8      969.16      949.48     60.61 o 
 -20   4   8      229.82      215.93     45.81 o 
 -18   4   8      292.96      393.80     49.27 o 
 -16   4   8      916.53     1061.09     59.27 o 
 -14   4   8      548.23      646.99     43.48 o 
 -12   4   8       17.07        2.04     31.47 o 
 -10   4   8      527.89      588.82     31.90 o 
  -8   4   8       44.09       70.90     26.14 o 
  -6   4   8       55.47      100.38     26.58 o 
  -4   4   8        5.99      -43.62     25.12 o 
  -2   4   8      645.15      741.18     36.75 o 
   0   4   8     1104.51     1113.71     50.51 o 
   2   4   8       73.85      124.01     39.33 o 
   4   4   8      107.97      126.62     51.16 o 
   6   4   8      184.49      234.36     45.64 o 
   8   4   8        0.03        3.53     45.04 o 
  10   4   8      361.84      311.42     49.37 o 
  12   4   8     1609.84     1348.34     80.12 o 
  14   4   8       90.69       48.77     66.92 o 
  16   4   8        0.54      -21.20     67.39 o 
 -27   5   8        0.59      -97.60     48.80 o 
 -25   5   8      110.41       62.23     51.35 o 
 -23   5   8      278.83      201.87     54.67 o 
 -21   5   8      181.99      218.68     52.84 o 
 -19   5   8       12.86        8.07     46.26 o 
 -17   5   8       75.48      115.73     39.75 o 
 -15   5   8      248.40      273.17     42.84 o 
 -13   5   8       18.80      -54.70     46.47 o 
 -11   5   8        9.23      -31.73     35.76 o 
  -9   5   8       12.60      -25.15     25.49 o 
  -7   5   8       36.67       69.11     30.17 o 
  -5   5   8        1.91      -28.54     28.91 o 
  -3   5   8      356.83      310.58     34.28 o 
  -1   5   8      197.11      209.41     41.75 o 
   1   5   8        0.99       38.60     40.21 o 
   3   5   8       66.72       38.66     42.41 o 
   5   5   8       14.02      -44.43     42.03 o 
   7   5   8       87.44      147.21     46.21 o 
   9   5   8       55.88      104.60     46.27 o 
  11   5   8      221.48      244.98     49.85 o 
  13   5   8      121.09      180.34    101.30 o 
 -24   6   8     1344.75     1375.09     80.17 o 
 -22   6   8       72.45       56.28     57.92 o 
 -20   6   8       87.07      211.07     58.92 o 
 -18   6   8      194.62      256.44     47.89 o 
 -16   6   8     1748.53     1648.54     63.94 o 
 -14   6   8      213.97      279.91     46.92 o 
 -12   6   8      160.82      127.17     43.23 o 
 -10   6   8      347.17      381.53     46.23 o 
  -8   6   8        0.79      -57.91     37.71 o 
  -6   6   8     1492.70     1424.35     47.91 o 
  -4   6   8        7.77       27.49     32.61 o 
  -2   6   8        0.90      -31.62     40.44 o 
   0   6   8      282.08      288.31     47.15 o 
   2   6   8      474.06      600.65     53.61 o 
   4   6   8      623.48      681.69     55.55 o 
   6   6   8       16.76        1.07     45.09 o 
   8   6   8        3.68        0.89     47.56 o 
  10   6   8      232.22      199.09     53.09 o 
 -21   7   8      186.01      215.68     68.12 o 
 -19   7   8      111.55       66.58     50.17 o 
 -17   7   8      405.08      353.74     54.06 o 
 -15   7   8     1101.02     1148.18     61.58 o 
 -13   7   8      939.93     1019.80     59.18 o 
 -11   7   8       98.64       93.18     45.91 o 
  -9   7   8       33.83       79.33     43.38 o 
  -7   7   8      797.53      874.71     56.65 o 
  -5   7   8      687.26      793.79     55.97 o 
  -3   7   8        8.75        8.43     43.94 o 
  -1   7   8      199.87      137.76     47.30 o 
   1   7   8      297.71      362.77     53.23 o 
   3   7   8     1552.70     1621.55     66.87 o 
   5   7   8       42.18       28.13     50.81 o 
 -12   8   8      196.09      202.07     67.31 o 
 -10   8   8      114.67       12.05     48.60 o 
  -8   8   8       30.20       52.40     46.26 o 
  -6   8   8       93.31       15.29     60.62 o 
  -4   8   8       14.15       -6.84     79.00 o 
  -2   8   8       55.93      -58.08     47.99 o 
 -33   1   9      487.97      443.63     65.33 o 
 -31   1   9      647.72      706.67     66.01 o 
 -29   1   9      715.10      679.74     64.22 o 
 -27   1   9        6.57       -3.18     44.43 o 
 -25   1   9     1131.63     1116.59     65.94 o 
 -23   1   9     2054.49     1881.26    109.02 o 
 -21   1   9     4951.03     4786.00     88.65 o 
 -19   1   9       61.35       51.38     26.76 o 
 -17   1   9     1987.80     1858.52     54.66 o 
 -15   1   9     4545.35     4340.08     61.26 o 
 -13   1   9     3527.00     3508.16     56.48 o 
 -11   1   9      911.20      907.42     34.45 o 
  -9   1   9     3365.18     3244.99     70.70 o 
  -7   1   9     7095.71     6890.96     90.85 o 
  -5   1   9     1579.30     1593.91     44.84 o 
  -3   1   9     1872.35     1954.42     73.48 o 
  -1   1   9     1982.79     2053.79     63.89 o 
   1   1   9     2044.91     2033.15     84.37 o 
   3   1   9     1580.99     1532.99     68.19 o 
   5   1   9       49.67       81.71     52.91 o 
   7   1   9      218.17      224.24     61.00 o 
   9   1   9     1368.31     1354.94     78.34 o 
  11   1   9      607.87      618.23     74.45 o 
  13   1   9       70.52      -15.30     77.78 o 
  15   1   9       58.39      -14.58     66.75 o 
 -32   2   9      971.26      899.47     70.15 o 
 -30   2   9      193.01      221.08     52.96 o 
 -28   2   9        3.97       43.56     46.12 o 
 -26   2   9     1450.23     1317.36    104.31 o 
 -24   2   9      287.57      266.46     76.65 o 
 -22   2   9     4156.76     4123.68     87.62 o 
 -20   2   9       78.06      116.46     33.36 o 
 -18   2   9      766.04      852.66     47.51 o 
 -16   2   9     1525.86     1427.29     55.05 o 
 -14   2   9      808.18      762.54     45.40 o 
 -12   2   9      359.21      424.26     29.33 o 
 -10   2   9      664.98      666.54     33.90 o 
  -8   2   9     3128.21     3263.38     69.45 o 
  -6   2   9      963.23      982.72     41.75 o 
  -4   2   9      266.87      256.77     27.16 o 
  -2   2   9      109.32      159.26     25.35 o 
   0   2   9      632.21      665.78     44.72 o 
   2   2   9      462.26      506.45     43.10 o 
   4   2   9      364.96      398.31     42.03 o 
   6   2   9       67.93      160.61     58.21 o 
   8   2   9       26.54       66.92     60.25 o 
  10   2   9     1206.13     1177.42     76.89 o 
  12   2   9      424.39      507.22    108.99 o 
  14   2   9        0.13     -129.60     64.80 o 
  16   2   9        2.34      -81.10     68.59 o 
 -31   3   9        3.41      161.45     53.08 o 
 -29   3   9      245.99      192.38     86.69 o 
 -27   3   9      100.61      109.83     76.65 o 
 -25   3   9      416.93      435.61     49.49 o 
 -23   3   9        1.07      181.51     41.38 o 
 -21   3   9      109.69      106.29     39.03 o 
 -19   3   9       52.43       53.48     37.11 o 
 -17   3   9      687.06      761.59     57.49 o 
 -15   3   9      737.85      744.17     50.60 o 
 -13   3   9      471.36      581.69    129.53 o 
 -11   3   9      105.66       96.97     24.02 o 
  -9   3   9      736.06      763.36     34.04 o 
  -7   3   9       10.23       22.79     25.11 o 
  -5   3   9     1276.62     1092.31     37.80 o 
  -3   3   9      528.36      548.96     53.18 o 
  -1   3   9        0.73      -71.04     35.52 o 
   1   3   9      462.88      443.90     45.39 o 
   3   3   9        1.07       -5.43     38.00 o 
   5   3   9        0.04       62.79     39.90 o 
   7   3   9       86.26       -6.56     54.50 o 
   9   3   9      146.96      152.59     63.39 o 
  11   3   9       14.02      -88.21     65.96 o 
  13   3   9      975.41     1004.69    178.11 o 
  15   3   9       38.37       -2.08     70.74 o 
 -30   4   9      618.42      564.78    109.46 o 
 -28   4   9       18.13      -35.13     83.68 o 
 -26   4   9      804.75      929.35    102.30 o 
 -24   4   9      578.47      736.46     64.83 o 
 -22   4   9       98.06      157.34     46.86 o 
 -20   4   9      155.30      207.05     46.92 o 
 -18   4   9      385.29      488.72     53.02 o 
 -16   4   9      594.14      775.19     58.23 o 
 -14   4   9     2455.00     2340.32     64.42 o 
 -12   4   9       33.61       15.94     33.83 o 
 -10   4   9      245.79      309.20     28.90 o 
  -8   4   9      338.30      359.11     32.88 o 
  -6   4   9      607.30      666.81     37.34 o 
  -4   4   9      744.44      709.82     59.32 o 
  -2   4   9       27.25      -26.10     36.21 o 
   0   4   9     1178.44     1141.39     52.91 o 
   2   4   9      617.57      706.40     63.45 o 
   4   4   9      294.02      315.55     56.30 o 
   6   4   9       78.05       89.39     45.87 o 
   8   4   9        1.81      -28.34     44.45 o 
  10   4   9      466.83      541.91     88.25 o 
  12   4   9      115.75      105.28     70.21 o 
 -27   5   9      981.78      969.72     70.47 o 
 -25   5   9      744.96      979.12     72.61 o 
 -23   5   9       52.12       44.99     51.07 o 
 -21   5   9       57.12      -20.35     48.29 o 
 -19   5   9     1059.12      974.88    123.88 o 
 -17   5   9       89.18      106.01     41.94 o 
 -15   5   9      594.84      677.73    104.90 o 
 -13   5   9       27.78      -29.92     37.75 o 
 -11   5   9        2.93      -48.75     37.87 o 
  -9   5   9        1.65      -37.80     37.12 o 
  -7   5   9       42.91       35.04     30.74 o 
  -5   5   9      184.59      160.59     33.39 o 
  -3   5   9       87.36      167.48     41.55 o 
  -1   5   9      350.62      365.42     46.31 o 
   1   5   9     1033.72     1097.41     54.41 o 
   3   5   9       84.46       70.18     45.23 o 
   5   5   9      228.08      168.48     47.12 o 
   7   5   9        0.30       11.25     45.97 o 
   9   5   9      255.77      205.90     51.44 o 
  11   5   9      406.84      594.42     75.25 o 
 -24   6   9       61.49       47.08     59.72 o 
 -22   6   9      136.15       71.86     60.09 o 
 -20   6   9      174.88      154.24     59.49 o 
 -18   6   9        5.45      -61.61     54.29 o 
 -16   6   9      173.78      195.61     48.36 o 
 -14   6   9      715.58      734.66     55.93 o 
 -12   6   9       97.78      100.47     44.35 o 
 -10   6   9        2.70      -49.19     41.50 o 
  -8   6   9        0.05      -77.36     38.68 o 
  -6   6   9     1420.95     1565.04     57.80 o 
  -4   6   9       86.94      134.24     43.18 o 
  -2   6   9       22.31       19.20     60.43 o 
   0   6   9     1324.81     1442.35     84.98 o 
   2   6   9     1060.02     1196.41     59.03 o 
   4   6   9       66.32      112.18     49.18 o 
   6   6   9        5.94      -47.02     47.94 o 
 -19   7   9      298.42      354.52     57.33 o 
 -17   7   9      294.38      291.97     55.32 o 
 -15   7   9      162.58      119.82     51.12 o 
 -13   7   9        4.50        5.51     45.95 o 
 -11   7   9        1.34      -66.71     44.60 o 
  -9   7   9      402.97      426.64     51.89 o 
  -7   7   9       98.19      129.35     59.72 o 
  -5   7   9       18.62       -1.87     57.85 o 
  -3   7   9       79.17       65.42     48.15 o 
  -1   7   9       47.53       29.09     48.07 o 
   1   7   9       79.32        1.08     49.58 o 
 -32   0  10     1137.21      966.03    100.49 o 
 -30   0  10     1169.46     1110.30     99.42 o 
 -28   0  10       47.84      -19.51     65.11 o 
 -26   0  10     1393.42     1282.98     95.66 o 
 -24   0  10     6062.16     5663.08    177.64 o 
 -22   0  10      444.39      445.79     75.96 o 
 -20   0  10     1250.77     1149.63     88.51 o 
 -18   0  10        2.67       38.01     56.14 o 
 -16   0  10     2394.16     2304.02     72.07 o 
 -14   0  10     2837.02     2671.15     80.10 o 
 -10   0  10      449.62      548.03     63.92 o 
  -8   0  10     1259.93     1093.61     75.58 o 
  -6   0  10     6666.32     6435.55    161.02 o 
  -4   0  10     1807.52     1731.40     93.08 o 
  -2   0  10     1316.51     1264.48     87.75 o 
   0   0  10      786.08      972.68     96.85 o 
   2   0  10      927.06     1013.95     94.90 o 
   4   0  10       47.06       92.52     83.30 o 
   6   0  10      260.85      207.06     90.70 o 
   8   0  10     2204.42     2005.07    123.38 o 
  10   0  10       56.95       18.75     94.28 o 
  12   0  10      125.24      152.05     98.16 o 
  14   0  10        0.88      -78.41    102.30 o 
 -31   1  10       85.30      178.65     54.16 o 
 -29   1  10       12.24      111.84     49.76 o 
 -27   1  10      531.84      588.71     61.33 o 
 -25   1  10     1983.46     1853.83     76.92 o 
 -23   1  10       97.84      246.89     74.96 o 
 -21   1  10       46.82      138.50     65.99 o 
 -19   1  10       93.85      116.86     31.00 o 
 -17   1  10      158.37      165.63     33.48 o 
 -15   1  10      117.78      184.37     28.82 o 
 -13   1  10       22.50       75.31     26.66 o 
 -11   1  10       40.97       38.67     26.61 o 
  -9   1  10      451.95      559.96     37.90 o 
  -7   1  10       31.83       12.61     57.84 o 
  -5   1  10     4426.24     4582.46     76.38 o 
  -3   1  10      807.47      851.99     42.31 o 
  -1   1  10      254.01      302.53     55.40 o 
   1   1  10      110.43       78.95     69.81 o 
   3   1  10        0.06      -87.55     52.73 o 
   5   1  10        8.43       -0.49     55.96 o 
   7   1  10     1739.51     1642.16     89.13 o 
   9   1  10       27.10       15.68     61.22 o 
  11   1  10       20.15       13.56     64.84 o 
  13   1  10       22.42       52.35     68.35 o 
 -30   2  10      345.78      351.68     58.25 o 
 -28   2  10      284.97      260.12     53.68 o 
 -26   2  10      877.14      990.87     99.48 o 
 -24   2  10      692.26      881.85     96.91 o 
 -22   2  10     1183.42     1128.49    104.41 o 
 -20   2  10      169.35      105.33     49.62 o 
 -18   2  10      217.21      235.73     56.61 o 
 -16   2  10     1322.86     1207.09    105.47 o 
 -14   2  10      720.57      710.84    115.76 o 
 -12   2  10      133.74       92.27     30.78 o 
 -10   2  10      247.18      336.21     48.77 o 
  -8   2  10      293.00      372.70     57.02 o 
  -6   2  10        0.69      -31.15     28.91 o 
  -4   2  10     1118.37     1130.86     45.15 o 
  -2   2  10       10.53       31.54     47.87 o 
   0   2  10      107.94      118.29     51.63 o 
   2   2  10       32.06      -13.85     36.50 o 
   4   2  10       13.53      -72.98     61.28 o 
   6   2  10        0.75        6.07     59.42 o 
   8   2  10       27.66        1.73     64.32 o 
  10   2  10        6.58       51.48     66.12 o 
  12   2  10        0.27      -69.30     66.72 o 
 -29   3  10        6.02      -49.43     78.34 o 
 -27   3  10        0.51        1.51     75.46 o 
 -25   3  10      586.40      642.56     96.60 o 
 -23   3  10     3736.91     3677.89     90.49 o 
 -21   3  10       13.14       55.71     37.94 o 
 -19   3  10       24.63       31.49     39.17 o 
 -17   3  10     2894.75     2873.18     79.88 o 
 -15   3  10     1555.86     1555.30     62.59 o 
 -13   3  10      990.99     1019.00     56.59 o 
 -11   3  10      645.06      690.63     36.53 o 
  -9   3  10      427.44      571.10     34.52 o 
  -7   3  10     1226.16     1259.48     41.07 o 
  -5   3  10       17.96      -16.01     35.21 o 
  -3   3  10      273.56      303.48     51.76 o 
  -1   3  10       33.88       39.70     39.95 o 
   1   3  10      610.28      648.45     50.64 o 
   3   3  10      455.42      520.99     49.66 o 
   5   3  10        0.54      -57.64     57.22 o 
   7   3  10       95.47       18.32     62.70 o 
   9   3  10      255.24      233.82     70.72 o 
  11   3  10      188.29      225.93     71.71 o 
 -28   4  10      403.02      339.91    103.25 o 
 -26   4  10       13.16      -75.29     42.81 o 
 -24   4  10     1464.11     1422.37     68.85 o 
 -22   4  10       62.70       -9.79     57.96 o 
 -20   4  10      166.31      120.41     79.97 o 
 -18   4  10      316.76      315.33     51.41 o 
 -16   4  10      714.65      757.29     61.13 o 
 -14   4  10       14.40       39.25     44.23 o 
 -12   4  10      284.73      275.35     41.30 o 
 -10   4  10      290.87      276.82     41.36 o 
  -8   4  10      323.16      383.02     34.73 o 
  -6   4  10      122.29      148.73     54.51 o 
  -4   4  10      303.95      295.33     42.98 o 
  -2   4  10        5.45       33.41     40.23 o 
   0   4  10      342.25      383.83     46.32 o 
   2   4  10      197.50      324.81     58.92 o 
   4   4  10      102.50      151.60     53.93 o 
   6   4  10       29.09       40.53     62.74 o 
   8   4  10      207.44      250.96     71.03 o 
  10   4  10      461.03      430.24     77.46 o 
 -25   5  10       34.92      -36.13     52.56 o 
 -23   5  10       48.06      -19.47     62.00 o 
 -21   5  10       94.46      141.64     53.57 o 
 -19   5  10       30.33      -96.71     48.36 o 
 -17   5  10        4.67      -84.35     98.38 o 
 -15   5  10       98.77       48.43     71.00 o 
 -13   5  10        4.77      -21.05     45.16 o 
 -11   5  10       41.15       14.36     40.53 o 
  -9   5  10      135.58      177.39     42.85 o 
  -7   5  10       39.97       40.00     39.10 o 
  -5   5  10       53.59       64.74     40.90 o 
  -3   5  10       17.13        1.69     41.12 o 
  -1   5  10        0.00       -4.65     43.15 o 
   1   5  10        3.84       46.63     44.77 o 
   3   5  10      121.21      113.51     47.98 o 
   5   5  10       78.34       73.42     61.79 o 
   7   5  10        6.97      -66.18     62.02 o 
 -22   6  10        4.47      -96.53     70.03 o 
 -20   6  10      160.71      146.34     83.93 o 
 -18   6  10      140.75       72.87     59.23 o 
 -16   6  10      468.74      490.90     56.12 o 
 -14   6  10      108.75       50.55     45.85 o 
 -12   6  10       94.67       69.71     46.29 o 
 -10   6  10       84.28       -0.14     43.75 o 
  -8   6  10        8.27        2.33     64.26 o 
  -6   6  10      585.25      655.16     69.88 o 
  -4   6  10       80.34       64.57     54.05 o 
  -2   6  10      307.91      291.56     58.70 o 
   0   6  10       61.22       47.24     49.50 o 
   2   6  10      939.16      945.10     61.68 o 
 -13   7  10      288.02      288.43     55.11 o 
 -11   7  10       37.08        1.85     47.28 o 
  -9   7  10       80.13      105.15     62.84 o 
  -7   7  10      717.56      783.29     78.07 o 
  -5   7  10      441.44      668.57     99.42 o 
 -31   1  11      221.60      267.17     58.93 o 
 -29   1  11      223.76      157.83     54.34 o 
 -27   1  11      517.94      637.93     63.10 o 
 -25   1  11      203.76      267.23     51.64 o 
 -23   1  11      890.50     1000.03     99.11 o 
 -21   1  11      197.42      191.81     68.43 o 
 -19   1  11      511.26      565.60     43.88 o 
 -17   1  11      506.83      557.05     42.69 o 
 -15   1  11      218.95      270.90     39.76 o 
 -13   1  11       27.90       -4.57     25.97 o 
 -11   1  11      407.97      524.14     38.01 o 
  -9   1  11      888.94      900.21     44.02 o 
  -7   1  11      385.72      529.52     40.40 o 
  -5   1  11      242.27      396.56     38.03 o 
  -3   1  11        3.67       54.65     77.40 o 
  -1   1  11      303.97      360.85     60.72 o 
   1   1  11      194.96      285.97     63.69 o 
   3   1  11       14.00      -28.77     58.62 o 
   5   1  11      168.44       79.99     64.86 o 
   7   1  11       18.90      -63.48     62.50 o 
   9   1  11      337.91      339.30     75.53 o 
 -30   2  11       17.27      -39.66     51.06 o 
 -28   2  11      139.59       95.43     50.65 o 
 -26   2  11     1737.58     1674.45    116.04 o 
 -24   2  11       78.07       85.37     72.20 o 
 -22   2  11      995.42      887.19     96.03 o 
 -20   2  11      132.24      161.33     75.33 o 
 -18   2  11     2087.58     1969.75     66.11 o 
 -16   2  11      174.78      224.47     81.07 o 
 -14   2  11       28.62      -48.49     60.69 o 
 -12   2  11      253.54      408.66     74.91 o 
 -10   2  11     1657.06     1647.73     50.82 o 
  -8   2  11     2350.89     2370.79     57.08 o 
  -6   2  11       84.13       59.45     33.74 o 
  -4   2  11        1.50       20.77     50.72 o 
  -2   2  11      697.10      800.30     68.25 o 
   0   2  11      591.00      664.38     67.87 o 
   2   2  11      272.53      325.48     64.22 o 
   4   2  11      143.74      112.73     62.45 o 
   6   2  11      518.64      694.25     78.34 o 
   8   2  11      508.86      541.85     78.48 o 
  10   2  11      532.16      602.82     84.15 o 
 -29   3  11       33.36      -95.91     83.24 o 
 -27   3  11      373.41      295.69     90.39 o 
 -25   3  11        7.63       -0.88     77.84 o 
 -23   3  11      793.84      819.27     55.96 o 
 -21   3  11       38.35       74.51     39.92 o 
 -19   3  11       56.14       69.00     40.14 o 
 -17   3  11      169.10      243.60     46.18 o 
 -15   3  11        0.03       35.39     47.83 o 
 -13   3  11      194.29      247.32     45.11 o 
 -11   3  11      306.99      355.18     48.05 o 
  -9   3  11      250.10      353.90     36.79 o 
  -7   3  11      580.11      671.94     81.44 o 
  -5   3  11       10.40       14.73     37.81 o 
  -3   3  11       23.37       83.11     48.28 o 
  -1   3  11       17.20      -68.16     47.13 o 
   1   3  11      293.07      365.81     48.04 o 
   3   3  11       58.12       26.29    105.10 o 
   5   3  11      164.32       90.33     95.47 o 
   7   3  11       14.18        0.90     67.17 o 
 -26   4  11      485.21      361.74    101.11 o 
 -24   4  11       15.75       -5.32     83.89 o 
 -22   4  11       97.45       82.88     48.28 o 
 -20   4  11      106.29       -8.29     45.99 o 
 -18   4  11       69.46      158.29     48.77 o 
 -16   4  11      598.87      465.44     57.53 o 
 -14   4  11       19.70       -1.31     44.71 o 
 -12   4  11       22.47        3.36     44.93 o 
 -10   4  11        9.81      -37.30     37.78 o 
  -8   4  11      344.19      328.47     40.96 o 
  -6   4  11       21.02        2.90     38.12 o 
  -4   4  11       52.61       24.92     40.64 o 
  -2   4  11      440.78      538.46     50.84 o 
   0   4  11     1265.14     1262.71     64.09 o 
   2   4  11        0.18      -14.39     53.06 o 
   4   4  11       16.59      125.26     90.26 o 
   6   4  11      259.01      200.85     99.36 o 
 -23   5  11      175.38       76.70     56.83 o 
 -21   5  11       88.71       20.56     54.33 o 
 -19   5  11      337.88      477.85     63.00 o 
 -17   5  11      683.57      761.36     69.20 o 
 -15   5  11      712.57      779.87     90.79 o 
 -13   5  11       40.43      -61.56     41.85 o 
 -11   5  11       19.82      -17.02     52.06 o 
  -9   5  11      681.92      826.11     70.93 o 
  -7   5  11     1159.47     1296.87     72.91 o 
  -5   5  11        1.51      -43.08     48.85 o 
  -3   5  11       31.87       24.31     49.70 o 
  -1   5  11     2721.90     2814.65     93.98 o 
   1   5  11      985.61     1095.75     59.23 o 
   3   5  11       51.63       54.34     49.39 o 
 -18   6  11      126.84      -52.94     67.99 o 
 -16   6  11      439.75      462.07     71.67 o 
 -14   6  11      150.74       93.02     49.82 o 
 -12   6  11      334.22      234.33     68.63 o 
 -10   6  11       64.87      -48.21     56.85 o 
  -8   6  11      426.73      412.99     68.82 o 
  -6   6  11      262.10      239.16     66.61 o 
  -4   6  11      359.75      286.54     68.86 o 
 -28   0  12     2164.19     1963.99    119.87 o 
 -26   0  12      655.71      560.14     87.88 o 
 -24   0  12      226.10      171.62     73.45 o 
 -22   0  12      201.36      159.57     69.75 o 
 -20   0  12      934.73      851.56     86.81 o 
 -18   0  12       17.30       18.00     59.02 o 
 -16   0  12      275.51      285.27     66.68 o 
 -14   0  12       74.42        7.03     46.04 o 
 -10   0  12      778.76      817.50     75.46 o 
  -8   0  12       36.85       24.46     68.37 o 
  -6   0  12     3922.25     4131.77    140.57 o 
  -4   0  12      784.69      956.56     98.98 o 
  -2   0  12      118.97       21.14     77.40 o 
   0   0  12      285.41      267.46     88.32 o 
   2   0  12       71.73       19.51     85.43 o 
   4   0  12       97.25      -38.83     88.44 o 
   6   0  12      537.12      519.24    111.27 o 
 -29   1  12      769.63      726.13     70.18 o 
 -27   1  12     1030.44     1036.41     69.70 o 
 -25   1  12      379.54      402.50     57.69 o 
 -23   1  12        1.60      -42.62     44.48 o 
 -21   1  12      528.47      630.83     85.56 o 
 -19   1  12        2.32       25.15     63.29 o 
 -17   1  12      194.10      275.05     41.54 o 
 -15   1  12       37.46       54.49     37.60 o 
 -13   1  12      188.78      222.26     67.72 o 
 -11   1  12      905.12      966.86     54.10 o 
  -9   1  12       89.12      174.64     36.70 o 
  -7   1  12     1589.64     1653.79     54.15 o 
  -5   1  12       93.74       83.12     53.21 o 
  -3   1  12      790.45      913.01     83.02 o 
  -1   1  12      617.80      931.17     75.00 o 
   1   1  12      125.27       89.24     63.18 o 
   3   1  12        1.36     -115.85     90.23 o 
   5   1  12      334.55      508.80     77.50 o 
   7   1  12      673.54      786.76     87.68 o 
 -28   2  12        5.38       10.69     49.61 o 
 -26   2  12        2.92      -53.25     76.52 o 
 -24   2  12      138.39       46.10     74.83 o 
 -22   2  12      355.50      290.86     82.42 o 
 -20   2  12      313.48      369.89     81.10 o 
 -18   2  12     1083.36      842.29     53.41 o 
 -16   2  12       15.25      -20.59     38.07 o 
 -14   2  12      115.78      100.27     41.42 o 
 -12   2  12      308.48      292.51     45.54 o 
 -10   2  12      276.95      313.92     68.68 o 
  -8   2  12        1.89      -72.60     42.56 o 
  -6   2  12     1119.66     1169.14     89.76 o 
  -4   2  12        2.26      -14.96     53.47 o 
  -2   2  12       50.15       48.31     56.85 o 
   0   2  12       15.57       -8.13     57.87 o 
   2   2  12      129.55      230.56     66.64 o 
   4   2  12       11.50      -71.90     64.57 o 
   6   2  12      230.90      205.02     75.20 o 
 -25   3  12     1501.46     1240.64    115.85 o 
 -23   3  12      203.16      315.82     90.20 o 
 -21   3  12      158.70      205.13     50.49 o 
 -19   3  12     1217.63     1191.37     62.09 o 
 -17   3  12     1546.44     1572.29     66.81 o 
 -15   3  12      308.51      430.80     69.41 o 
 -13   3  12       16.27      -14.60     42.31 o 
 -11   3  12     1178.88     1190.41     60.63 o 
  -9   3  12     1765.21     1928.29     99.64 o 
  -7   3  12        0.20      -21.07     45.08 o 
  -5   3  12       10.59      -42.35     48.65 o 
  -3   3  12      656.37      877.65     96.41 o 
  -1   3  12      643.99      766.82    100.55 o 
   1   3  12      518.64      751.23     83.77 o 
   3   3  12       29.44      -19.10     65.21 o 
 -24   4  12     1028.88      910.08    118.86 o 
 -22   4  12      135.40      133.61     87.75 o 
 -20   4  12      398.42      510.52     60.28 o 
 -18   4  12      721.94      845.08     62.32 o 
 -16   4  12      922.78     1049.56     65.13 o 
 -14   4  12      315.68      276.11     54.25 o 
 -12   4  12      323.91      243.15     72.82 o 
 -10   4  12     1860.88     1813.70    103.81 o 
  -8   4  12      364.54      452.31     82.48 o 
  -6   4  12      158.57      248.00     46.33 o 
  -4   4  12      163.56      121.36     67.00 o 
  -2   4  12     1125.94     1153.53     57.41 o 
   0   4  12      371.94      383.28     53.48 o 
 -19   5  12        3.16      -89.77     84.62 o 
 -17   5  12      129.77       24.85     55.30 o 
 -15   5  12       78.18       48.44     55.76 o 
 -13   5  12        0.21      -77.54     51.96 o 
 -11   5  12      220.49      250.72     63.68 o 
  -9   5  12        0.36        1.63     58.05 o 
  -7   5  12      188.35      207.87     61.87 o 
  -5   5  12       18.06      -38.09     56.90 o 
  -3   5  12      316.60      269.37     53.83 o 
 -25   1  13       59.96       27.49     56.20 o 
 -23   1  13       40.91      117.03     51.34 o 
 -21   1  13      238.60      280.51     80.41 o 
 -19   1  13      988.70      904.18     92.58 o 
 -17   1  13       46.52      106.51     70.44 o 
 -15   1  13        0.19       32.88     38.97 o 
 -13   1  13      304.61      332.73     43.94 o 
 -11   1  13       77.02       42.39     55.33 o 
  -9   1  13      426.86      435.77     67.08 o 
  -7   1  13       21.17      -41.01     51.48 o 
  -5   1  13        4.34       66.27     57.93 o 
  -3   1  13       22.45       46.30     79.13 o 
  -1   1  13       72.19       -8.23     59.61 o 
   1   1  13      181.75      146.08     71.76 o 
 -24   2  13      671.65      708.86    100.92 o 
 -22   2  13        4.72      -21.70     71.26 o 
 -20   2  13      581.70      476.52     88.51 o 
 -18   2  13     1445.00     1441.10     62.96 o 
 -16   2  13      446.41      454.69     50.91 o 
 -14   2  13        2.75      -30.60     72.79 o 
 -12   2  13      928.69      878.83     70.28 o 
 -10   2  13      659.80      809.22     84.55 o 
  -8   2  13     2268.43     2272.53    121.00 o 
  -6   2  13      112.44       36.57     71.32 o 
  -4   2  13       49.79        4.55     56.38 o 
  -2   2  13      174.72      217.13     67.36 o 
   0   2  13      850.16      965.97     82.33 o 
 -23   3  13      682.04      678.12    105.44 o 
 -21   3  13       81.21        8.97     79.97 o 
 -19   3  13      120.32       51.03     52.94 o 
 -17   3  13      100.76       67.37     45.78 o 
 -15   3  13       89.73      157.23     95.28 o 
 -13   3  13       46.98       92.98     47.26 o 
 -11   3  13      312.98      328.62     77.90 o 
  -9   3  13      586.83      794.73     91.39 o 
  -7   3  13        5.55       24.34     49.56 o 
  -5   3  13       79.40      118.84     64.92 o 
  -3   3  13       66.44      -82.99     79.60 o 
  -1   3  13       20.75       25.40     87.00 o 
 -18   4  13      489.00      596.94     64.82 o 
 -16   4  13      490.83      517.62     63.34 o 
 -14   4  13        4.59      -99.43     57.36 o 
 -12   4  13        9.33      -95.97     71.51 o 
 -10   4  13      253.37      296.63     83.36 o 
  -8   4  13      326.03      411.92     86.69 o 
  -6   4  13       96.06       61.91     81.61 o 
 -22   0  14      584.96      653.60     91.52 o 
 -20   0  14       17.32       41.40     66.30 o 
 -18   0  14       34.32       -0.44     64.42 o 
 -16   0  14        0.91     -100.67     53.13 o 
 -14   0  14       96.62      -70.63     52.44 o 
 -12   0  14       24.62      -90.83     45.41 o 
 -10   0  14       45.07       37.95     73.95 o 
  -8   0  14      269.09      302.34     88.07 o 
  -6   0  14       63.60      108.01     84.43 o 
  -4   0  14        6.67      -22.39     87.94 o 
 -21   1  14      101.09       45.10     48.01 o 
 -19   1  14        2.00      -45.29     68.94 o 
 -17   1  14      355.18      457.83     78.66 o 
 -15   1  14        0.00      -36.51     36.53 o 
 -13   1  14       63.76       41.08     55.83 o 
 -11   1  14      149.58        1.69     58.90 o 
  -9   1  14      279.71      270.16     80.73 o 
  -7   1  14      686.61      693.41     70.46 o 
  -5   1  14       31.15       -9.94     59.65 o 
 -18   2  14       24.49       92.52     72.26 o 
 -16   2  14        2.24      163.26     43.13 o 
 -14   2  14       48.38       56.69     41.91 o 
 -12   2  14        9.62      -34.06     59.40 o 
 -10   2  14       96.39       24.21     66.11 o 
  -8   2  14      434.51      420.55     74.20 o 
                                                 
